# Supplementary material for: Development of a personalized digital biomarker of vaccine-associated reactogenicity using wearable sensors and digital twin technology
Source: Commun Med (Lond). 2025 Apr 13;5:115. doi: 10.1038/s43856-025-00840-8 (PMC11994808; doi:10.1038/s43856-025-00840-8)
Supplement: Supplementary file 5 — Supplementary Data 1 [file 43856_2025_840_MOESM5_ESM.xlsx]

## Sheet: Heart Rate
Days After Vaccination	HR (bpm)	95% CI L	95% CI U
0	0	0	0
1	3.20572	1.87353	4.14767
2	2.55281	0.995722	4.32913
3	1.13383	-0.344541	2.22519
4	0.0480487	-0.511439	1.14379
5	-0.365124	-1.05747	0.84113

## Sheet: HRV
Days After Vaccination	HRV (sec)	95% CI L	95% CI U
0	0	0	0
1	-0.00314045	-0.0047132	-0.00196565
2	-0.00367538	-0.00481144	-0.00232964
3	-0.00134495	-0.00196123	-0.000283843
4	-0.000470465	-0.00148914	0.000303651
5	-0.000836236	-0.00145109	4.46782e-05

## Sheet: Resp Rate
Days After Vaccination	RR (brpm)	95% CI L	95% CI U
0	0	0	0
1	0.621706	0.371046	0.771711
2	0.659699	0.414728	0.7826
3	0.292884	0.129944	0.435882
4	0.0466366	-0.108894	0.139293
5	0.0862362	-0.161666	0.192952

## Sheet: Skin Temp
Days After Vaccination	T (deg C)	95% CI L	95% CI U
0	0	0	0
1	0.219879	0.104942	0.317326
2	0.0999451	0.039978	0.189896
3	-0.0899506	-0.159912	0.019989
4	-0.0574684	-0.19989	0.0174904
5	0.0299835	-0.169907	0.0999451

## Sheet: Trailing Activity
Days After Vaccination	Activity (g)	95% CI L	95% CI U
0	0	0	0
1	-0.000657608	-0.00124752	5.58415e-05
2	-0.00113214	-0.00174864	-0.000259647
3	-0.000116144	-0.000960088	0.000551904
4	0.00012943	-0.000636894	0.00103837
5	-8.56644e-06	-0.000553974	0.000797137
