# Supplementary material for: Development of a personalized digital biomarker of vaccine-associated reactogenicity using wearable sensors and digital twin technology
Source: Commun Med (Lond). 2025 Apr 13;5:115. doi: 10.1038/s43856-025-00840-8 (PMC11994808; doi:10.1038/s43856-025-00840-8)
Supplement: Supplementary file 6 — Supplementary Data 2 [file 43856_2025_840_MOESM6_ESM.xlsx]

## Sheet: Sheet1
Participant #	HR	HRV TD	TEMPERATURE	RR
1	-0.420252	0.171237	-0.0195918	0.0396724
2	-0.11589	-0.162005	0.189091	0.378339
3	0.0455853	-0.0602631	0.274091	0.338998
4	0.127473	-0.289423	0.0872727	0.282176
5	0.100568	-0.236214	0.421364	0.0191185
6	0.457524	-0.729728	-0.29551	0.32609
7	0.192594	-0.130998	-0.156735	0.0648367
8	0.0766351	-0.162536	0.381818	0.0144919
9	-0.100485	-0.160034	-0.00489796	0.1076
10	0.124386	-0.0750065	-0.00489796	0.132918
11	0.329782	-0.00121263	0.376364	0.792671
12	0.000599148	-0.218079	0.0177273	0.29168
13	-0.269209	0.140681	0.0490909	0.100008
14	0.575823	-0.243198	0	0.614277
15	-0.735319	0.479616	-0.126531	-0.609431
16	0.142577	-0.178882	0.0204545	-0.171044
17	0.0442271	-0.262071	-0.0963265	0.354227
18	0	-0.305056	0.0245455	0.229827
19	-0.252878	0	0.132727	-0.652755
20	0.210293	-0.0996924	0.279545	0.350334
21	0.0356369	-0.153802	0.141818	0.0424828
22	0.331714	-0.298553	0.0545455	0.215968
23	0.0177631	-0.0682328	0.422727	0.183462
24	0.606181	-1	-0.0571429	0.930978
25	-0.196299	0.351296	0.0409091	0.0668252
26	-1	0.442066	0.243636	-0.0227374
27	-0.490742	0.473953	-0.0277551	-0.171148
28	0.0916514	-0.151142	-0.124082	0.18425
29	-0.195579	-0.321797	0	0.262145
30	0.139674	-0.320226	0.507273	0.414172
31	0.245926	-0.0827277	0.482727	0.652561
32	-0.0192778	-0.0305771	0.635455	-0.160808
33	0	-0.0405952	0.264545	0.302695
34	0.144412	-0.151576	0	0.118857
35	0.282279	0.603557	-0.22449	-0.350565
36	-0.0701545	-0.0824721	-0.210612	-0.0610028
37	1	-0.727479	-0.0897959	0.704722
38	0.678594	-0.617082	-0.443265	0.401759
39	0.352865	-0.247114	0.201818	0.587438
40	0.321993	-0.0977643	0.04	0
41	0.00899892	-0.190455	-0.00163265	0.209585
42	-0.171836	0.274537	0.201818	0.172354
43	0.146149	-0.332745	0.231818	0.44144
44	-0.0126776	0.477358	-0.323265	0.315986
45	-0.547204	-0.130046	-0.56898	0.0203092
46	0.0383886	0.087753	-0.00326531	0.0471169
47	0.231264	-0.266392	-0.501224	0.716947
48	0.751003	-0.890276	1	0.577462
49	0.00512688	-0.141717	-0.0767347	0.153824
50	0.516023	-0.57126	0.138182	0.335585
51	-0.548733	0.409525	0.0409091	-0.28457
52	0.069165	0.188675	0.116364	0.353664
53	0.136443	-0.369833	-0.0195918	0.683301
54	-0.397199	0.0180891	0.250909	0.330375
55	0.00701582	-0.180285	0.220909	0.0345235
56	-0.662425	0.470695	-0.222041	-0.400196
57	0.302258	-0.326952	0.681818	0.79927
58	0.311336	-0.310403	-1	-0.0243779
59	0.175053	-0.28923	-0.222041	-1
60	0.234471	-0.15756	0.0472727	-0.0738067
61	0.00867806	-0.0828415	-0.00653061	0.403
62	0.385131	-0.35195	0.518182	-0.0233132
63	0.404226	-0.552165	0.182727	0.49351
64	0.642439	-0.653012	0.430909	0.614628
65	-0.015784	-0.0309699	-0.452245	0.155626
66	-0.0293366	-0.0839987	0.193636	0.166562
67	0.11911	-0.0482773	0.366818	0.90422
68	0.324146	-0.268604	-0.210612	0.0646649
69	0.825906	-0.594209	0.782727	0.701412
70	0.394332	0	-0.419592	0.181497
