# Supplementary material for: Development of a personalized digital biomarker of vaccine-associated reactogenicity using wearable sensors and digital twin technology
Source: Commun Med (Lond). 2025 Apr 13;5:115. doi: 10.1038/s43856-025-00840-8 (PMC11994808; doi:10.1038/s43856-025-00840-8)
Supplement: Supplementary file 7 — Supplementary Data 3 [file 43856_2025_840_MOESM7_ESM.xlsx]

## Sheet: All Individuals
Vaccine Dose	hour -24.0	hour -23.8	hour -23.5	hour -23.2	hour -23.0	hour -22.8	hour -22.5	hour -22.2	hour -22.0	hour -21.8	hour -21.5	hour -21.2	hour -21.0	hour -20.8	hour -20.5	hour -20.2	hour -20.0	hour -19.8	hour -19.5	hour -19.2	hour -19.0	hour -18.8	hour -18.5	hour -18.2	hour -18.0	hour -17.8	hour -17.5	hour -17.2	hour -17.0	hour -16.8	hour -16.5	hour -16.2	hour -16.0	hour -15.8	hour -15.5	hour -15.2	hour -15.0	hour -14.8	hour -14.5	hour -14.2	hour -14.0	hour -13.8	hour -13.5	hour -13.2	hour -13.0	hour -12.8	hour -12.5	hour -12.2	hour -12.0
Booster mRNA	0	0	0	0	0	0	0	0	0	0	0	0	0	0	0	0	0	0	0	0	0	5.86967e-05	0.000122319	0.000185941	0.000248256	0.000308508	0.000366828	0.000424049	0.000481269	0.000537085	0.000592224	0.000647699	0.00070386	0.000645163	0.000581541	0.000517918	0.000562511	0.000609166	0.000657753	0.00070744	0.000757127	0.000807615	0.000858778	0.000909009	0.00095738	0.00106191	0.00116644	0.00127097	0.00116407
Booster mRNA	0.00282404	0.00319907	0.00357409	0.00394912	0.00445317	0.00446277	0.00465008	0.00485655	0.00506302	0.00529191	0.00549713	0.0057167	0.00591708	0.00612699	0.00633689	0.00654679	0.00648334	0.00666869	0.00611112	0.0055436	0.00497607	0.00438387	0.00380603	0.00321383	0.00263599	0.00205106	0.00146613	0.000881193	0.000440596	0	0	0	0	0	0	0	0	0	0	0	0	0	0	0	0	0	0	0	0
Booster mRNA	0.00645525	0.00720195	0.00794866	0.00869537	0.00944208	0.00856848	0.00770055	0.00686517	0.00605511	0.00528694	0.00451878	0.00375061	0.00298683	0.00224013	0.00149342	0.000746708	0	0	0	0	0	0	0	0	0	0	0	0	0	0	0	0	0	0	0	0	0	0	0	0	0	0	0	0	0	0	0	0	0
Booster mRNA	0	7.05527e-05	0.000141105	0.000211246	0.000281386	0.000351526	0.000473567	0.000595607	0.000717648	0.000841134	0.000964619	0.00108666	0.00120591	0.0011855	0.00116537	0.00114806	0.00113075	0.00111344	0.000991395	0.000869354	0.000747313	0.000623828	0.000500343	0.000378302	0.00025905	0.000208909	0.000158483	0.000105655	5.28276e-05	0	0	0	0	0	0	0	0	0	0	0	0	0	0	0	0	0	0	0	0
Booster mRNA	0.000185468	0.000248016	0.00030927	0.000370949	0.000429382	0.000484893	0.000542195	0.000600245	0.000658678	0.000716729	0.00065505	0.00059294	0.000643976	0.000703465	0.000770015	0.000842476	0.000919301	0.000999048	0.00107479	0.00115546	0.00123342	0.00140678	0.00165472	0.00190948	0.00189537	0.00186209	0.00181975	0.00176464	0.0017084	0.0016544	0.00160204	0.00154023	0.00148127	0.00124987	0.00100193	0.000747173	0.00064856	0.000559807	0.000474342	0.000395316	0.00031629	0.000235038	0.000154354	7.74349e-05	0	0	0	0	0
Booster mRNA	0	0	0	0	0	0	0	0	0	0	0	0	0	0	0	0	0	0	0	0	0	0	0	0	0	0	0	0	0	0	0	0	0	0	0	0	0	0	0	0	0	0	0	0	0	0	0	0	0
Booster mRNA	0	0	0	0	0	0	0	0	0	0	0	0	0	0	0	0	0	0	0	0	0	0	0	0	0	0	0	0	0	0	0	6.68198e-05	0.000129904	0.000192215	0.000254525	0.00031571	0.000375455	0.0004352	0.000494944	0.000554689	0.000614085	0.000672122	0.000728863	0.000662043	0.000598959	0.000536648	0.000474338	0.000413153	0.000353408
Booster mRNA	0	0	0	0	0	0	0	0	0	0	0	0	0	0	0	0	0	0	0	0	0	0	0	0	0	0	0	0	0	0	0	0	0	0	0	0	0	0	0	0	0	0	0	0	0	0	0	0	0
Booster mRNA	0	0	0	0	0	0	0	0	0	0	0	6.14589e-05	0.000117591	0.000171913	0.000228422	0.000284932	0.000340692	0.000396086	0.000450408	0.00050473	0.000558359	0.000609389	0.000659807	0.000598348	0.000542216	0.000487894	0.000431385	0.000374876	0.000319115	0.000263721	0.000209399	0.000155078	0.000101448	5.04184e-05	0	0	0	0	0	0	0	0	0	0	0	0	0	0	0
Booster mRNA	0.00153649	0.00177272	0.00200895	0.00224661	0.00248574	0.00272935	0.00269151	0.00246223	0.00223022	0.00199682	0.00176202	0.00152579	0.00128956	0.00105333	0.000817104	0.000579435	0.000340308	9.66976e-05	0	0	0	0	0	0	0	0	0	0	0	0	0	0	0	0	0	0	0	0	0	0	0	0	0	0	0	0	0	0	0
Booster mRNA	0	0	0	0	0	0	0.00116615	0.00116615	0.00122618	0.00221555	0.00320492	0.00417597	0.0051716	0.00585565	0.00658589	0.00733381	0.00811145	0.00911985	0.0101218	0.0110989	0.011945	0.0110239	0.0101027	0.00919938	0.00826838	0.00731006	0.00634401	0.00537796	0.00441191	0.00346563	0.00252612	0.00161185	0.000768501	0.000700322	0.000632143	0.000564377	0.000499745	0.000436574	0.000374455	0.000312336	0.000250218	0.000188099	0.000125633	6.28166e-05	0	0	0	0	0
Booster mRNA	0	0	0	0	0	0	0	0	0	0	0	0	0.000119694	0.000229645	0.000383713	0.00137433	0.0024495	0.00362503	0.00481644	0.00607594	0.00736301	0.00865009	0.00998591	0.0113217	0.0124037	0.0134954	0.014478	0.0134874	0.0124122	0.0112367	0.0100453	0.0087858	0.00749873	0.00621165	0.00487583	0.00354	0.00233834	0.00113668	0	0	0	0	0	0	0	0	0	0	0
Booster mRNA	0	0	0	0	0	0	0	0	0	0.0017589	0.0017589	0.0017589	0.0017589	0.0017589	0.0017589	0.0017589	0.00125245	0.000800258	0.000388509	0.000188368	0	0	0	0	0.000150608	0.000304444	0.000472701	0.000643629	0.000813212	0.000981469	0.00115515	0.00131709	0.00147902	0.00166	0.0018523	0.00204632	0.00189571	0.00174188	0.00157362	0.00140269	0.00123311	0.00106485	0.000891168	0.000729236	0.000567304	0.000386321	0.000194027	0	0
Booster mRNA	0.000937208	0.00105069	0.00116894	0.00129327	0.00141761	0.00129142	0.00116799	0.00104546	0.000925536	0.000814291	0.000700038	0.000588793	0.0004804	0.000366914	0.000248667	0.000124333	0	0	0	0	0	0	0	0	0	0	0	0	0	0	0	0	0	0	0	0	0	0	0	0	0	0	0	0	0	0	0	0	0
Booster mRNA	0	9.23706e-05	0.000189833	0.000288854	0.0004591	0.000635068	0.000798664	0.000947177	0.00108228	0.00121565	0.00134653	0.00153212	0.0017213	0.00173826	0.0017454	0.00174908	0.00162903	0.0015018	0.00138695	0.00128718	0.00120053	0.00111618	0.00103433	0.000848737	0.000659554	0.000550227	0.000445624	0.000342922	0.000292724	0.000243984	0.000195245	0.000146506	9.80485e-05	4.90242e-05	0	0	0	0	0	0	0	0	0	0	0	0	0	0	0
Booster mRNA	0	0	0	0	0	0	0	0	0	0	0	0	0	0	0	0	0	0	0	0	0	0	0	0	0	0	0	0	0	0	0	0	0	0	0	0	0	0	0	0	0	0	0	0	0	0	0	0	0
Booster mRNA	0	0	0	0	0	0	0	0	0	0	0	0	0	0	0	0	0	0	0.000697361	0.00142701	0.00217042	0.00292813	0.00411829	0.00529701	0.00646451	0.00753983	0.00850508	0.00941991	0.0103794	0.0113902	0.01109	0.0107696	0.0104323	0.0100522	0.00893171	0.00782029	0.00672011	0.00571256	0.00481508	0.0039662	0.00300668	0.00199589	0.00159876	0.00118951	0.000783359	0.000405809	0.000336114	0.000268806	0.000201498
Booster mRNA	0.000478677	0.000532774	0.000586871	0.000540288	0.000493704	0.000447121	0.000400537	0.000353954	0.00030737	0.000260526	0.000211776	0.000161264	0.000108194	5.4097e-05	0	0	0	0	0	0	0	0	0	0	0	0	0	0	0	0	0	0.000262289	0.000539356	0.000837412	0.00116803	0.00153232	0.00188049	0.00222561	0.00257073	0.00290415	0.00325232	0.00361327	0.00396771	0.00370542	0.00342836	0.0031303	0.00279968	0.00243539	0.00208722
Booster mRNA	0	0	0	0	0	0	0	0	0	0	0	0	0	0	0	0	0	0	0	0	0	0	0	0	0	0	0	0	0	0	0	0	0	0	0	0	0	0	0	0	0	0	0	0	0	0	0	0	0
Booster mRNA	0.00185628	0.00183114	0.001806	0.00178087	0.00175799	0.00172094	0.00155466	0.00138837	0.00122339	0.00110574	0.000986624	0.00086751	0.000748397	0.000629283	0.00051017	0.000391056	0.000269681	0.000205707	0.000316547	0.000429333	0.000542119	0.000706521	0.000868021	0.00102764	0.00118276	0.001337	0.00149211	0.00165173	0.00181136	0.00187144	0.00170898	0.00154458	0.00138018	0.00121578	0.00105428	0.000894653	0.00073954	0.000585298	0.000430185	0.000270562	0.00011094	0	0	0	0	0	0	0	0
Booster mRNA	0.000259432	0.000326404	0.000393898	0.000462463	0.000529958	0.000597452	0.000661924	0.000719906	0.000772584	0.000708112	0.000696691	0.00068653	0.000671525	0.000658387	0.000644405	0.000628723	0.000614112	0.000599501	0.000713216	0.000833422	0.000968954	0.00115835	0.00123863	0.00131439	0.00139201	0.00146317	0.00153465	0.0016075	0.00168036	0.00175321	0.00157502	0.00139683	0.00120862	0.00101923	0.000886375	0.000756783	0.00062719	0.000502199	0.000377207	0.000251471	0.000125736	0	0	0	0	0	0	0	0
Booster mRNA	0	0	0	0	0	0.000191086	0.000441411	0.000751909	0.00107363	0.00140127	0.00173928	0.00209532	0.00247409	0.00285285	0.00323707	0.00366431	0.00412077	0.00410213	0.0039289	0.00361841	0.00329668	0.00296904	0.00263103	0.00227499	0.00189623	0.00151746	0.00113325	0.000706004	0.000249544	7.71044e-05	0	0	0	0	0	0	0	0	0	0	0	0	0	0	0	0	0	0	0
Booster mRNA	0.00344358	0.00380939	0.00417987	0.00385673	0.0035336	0.00320312	0.0028669	0.00252874	0.00219057	0.00183373	0.00146792	0.0011021	0.00073629	0.000370475	0	0	0	0	0	0	0	0	0	0	0	0	0	0	0	0	0	0	0	0	0	0	0	0	0	0	0.000119547	0.000229132	0.000337428	0.00044509	0.000552752	0.000660415	0.00076871	0.000877006	0.000984668
Booster mRNA	0.00294464	0.00273918	0.00253487	0.00233057	0.00212032	0.00189431	0.00164492	0.00138845	0.00112058	0.000854685	0.000576515	0.000294	0	0	0	0	0	0	0	0	0	0	0	0	0	0	0	0	0	0	0	0	0	0	0	0	0	0	0	0	0	0	0	0	0	0	0	0	0
Booster mRNA	0.00215785	0.00180338	0.00144194	0.00108031	0.00113628	0.00119225	0.00124244	0.00129257	0.00133981	0.00139544	0.00123503	0.00108169	0.000982594	0.000878967	0.000773268	0.000664674	0.000552228	0.000439782	0.000331187	0.000221844	0.000113249	0	0	0	0	0	0	0	5.13811e-05	0.000102449	0.000153517	0.00020165	0.000250627	0.000427711	0.000604796	0.00078188	0.000958964	0.00113605	0.00131313	0.00149022	0.00156653	0.00164552	0.00172611	0.00180964	0.00188684	0.00170976	0.00187785	0.00210408	0.00247981
Booster mRNA	5.74523e-05	0	0	0	0	0	0	0	0	0	0	0	0	0.00013131	0.00026262	0.00040569	0.000542628	0.000678594	0.000814561	0.00118344	0.00181375	0.00249468	0.00325275	0.0040058	0.00490679	0.0056044	0.00637216	0.00705801	0.00773841	0.00841977	0.00911865	0.00933899	0.00900095	0.00855105	0.00795968	0.0073721	0.00647111	0.00564219	0.00474312	0.0039142	0.00309687	0.00227954	0.00144469	0.000855475	0.0005632	0.000332181	0.000165473	0	0
Booster mRNA	0.00182206	0.00197239	0.00214869	0.00234472	0.00252247	0.00270442	0.00289004	0.00307566	0.00351626	0.00394957	0.00434981	0.00477264	0.00502403	0.00462981	0.00421697	0.00378721	0.00336094	0.00292402	0.00248342	0.00204283	0.00160223	0.00116892	0.000768684	0.000345854	0	0	0	0	0	0	0	0	0	0	0	0	0	0	0	0	0	0	0	0	0	0	0	0	0
Booster mRNA	0	0	0	0	0	0	0	0	0	0	0	0	0	0	0	0	0	0	0	0	0	0	0	0	0	0	0	0	0	0	0	0	0	0	0	0	0	0	0	0	0	0	0	0	0	0	0	0	0
Booster mRNA	0.00112885	0.00102628	0.000915572	0.000805175	0.000697792	0.000592239	0.000486687	0.000543429	0.000600172	0.000656168	0.000601956	0.000548425	0.000494894	0.000441363	0.000389778	0.00033788	0.000282967	0.000226224	0.000169482	0.000112739	5.59962e-05	0	0	0	0	0	0	0	0	0	0	0	0	0	0	0	0	0	0	0	0	0	0.000114065	0.00022813	0.000342195	0.000454919	0.000565051	0.000675182	0.000785314
Booster mRNA	0	0	0	0	0	6.83414e-05	0.000140954	0.000213567	0.00028618	0.000361744	0.000437309	0.000512873	0.000588438	0.000664622	0.000739577	0.00080742	0.000872873	0.000804532	0.000731919	0.000659306	0.000674453	0.000683273	0.000692638	0.000702002	0.000711918	0.000720663	0.000730637	0.000746641	0.000761456	0.000840282	0.000915937	0.00099116	0.0009034	0.000819016	0.000734087	0.000649158	0.000563677	0.000478748	0.000393819	0.000309972	0.000229704	0.000150878	7.52228e-05	0	0	0	0	0	0
Booster mRNA	0.0010286	0.000940672	0.0008543	0.000768434	0.000682567	0.000598181	0.000514753	0.000430849	0.000344982	0.00025861	0.000172239	8.58668e-05	0	0	0	0	0	0	0	0	0	0	0	0	0	0	0	0	0	0	0	0	0	0	0	0	0	0	0	0	0	0	0	0	0	0	0	0	0
Booster mRNA	0	0	0	0	0	0	0	0	0	0	0	0	0	0	0	0	0	0	0	0	0	0	0	0	0	0	0	0	0	0	0	0	0	0	0	0	0	0	0	0	0	0	0	0	0	0	0	0	0
Booster mRNA	0	0	0	0	0	0	0.000398564	0.000800887	0.00119576	0.00159432	0.00195573	0.00232982	0.00269432	0.00304971	0.00341112	0.0037665	0.00413734	0.00451811	0.00411955	0.00371723	0.00332235	0.00292379	0.00256238	0.00218829	0.00182379	0.0014684	0.00110699	0	0	0	0	0	0	0	0	0	0	0.000170125	0.00034025	0.000508856	0.000663642	0.000819707	0.000962767	0.00109961	0.00123353	0.001362	0.00148228	0.00159957	0.00171686
Booster mRNA	0.00214621	0.00216386	0.00216012	0.00213701	0.00212798	0.00210691	0.00208805	0.00207307	0.0020605	0.00214367	0.00185084	0.00166597	0.0014993	0.00133511	0.00117684	0.00102299	0.000855048	0.000692083	0.000525413	0.000354868	0.000178865	0	0	0.000102254	0.000205124	0.000556872	0.00121797	0.00207361	0.00293503	0.00381427	0.00468749	0.0055318	0.00637055	0.00723196	0.00809338	0.00873717	0.00938541	0.0095133	0.00901466	0.00815902	0.0072976	0.00641836	0.00554514	0.00470084	0.00386209	0.00300067	0.00213925	0.00139321	0.000642099
Booster mRNA	0	0	0	0	0	0	0	0	0	0	0	0	0	0	0	0	0	0	0	0	0	0	0	0	0	0	0	0.000738194	0.000738194	0.000738194	0.000738194	0.000738194	0.000738194	0.000738194	0.000578247	0.000437772	0.000313506	0.000201321	9.97199e-05	0	0	0	0	0	0	0	0	0	0
Booster mRNA	0.00329401	0.00292606	0.00268423	0.00244239	0.00220221	0.00204178	0.00187415	0.00170781	0.00164412	0.0019185	0.00219032	0.00246214	0.00273397	0.00379863	0.00458529	0.00537195	0.0061463	0.00675275	0.00742401	0.00808889	0.00853795	0.00899144	0.00944241	0.00989779	0.0103532	0.00934531	0.00847384	0.00760238	0.00674159	0.00596666	0.00507303	0.00418451	0.0034068	0.00262466	0.00184695	0.00106482	0.000282686	0.000225892	0.000169419	0.000112946	5.64731e-05	0	0	0	0	0	0	0	0
Booster mRNA	0	0	0	0	0	0	0	0	0	0	0	0	0	0	0	0	0	0	0	0	0	0	0	0	0	0	0	0	0	0	0.000122977	0.000245954	0.000369618	0.000493282	0.000616946	0.00074061	0.000925631	0.00111065	0.00146514	0.00181963	0.00217412	0.00252861	0.00263907	0.00275631	0.00297884	0.00321199	0.00344734	0.00368269	0.00378889
Booster mRNA	0.000323639	0.000396363	0.00046493	0.000529357	0.000588613	0.000647869	0.000707125	0.000766749	0.000826373	0.000742899	0.000662904	0.000580149	0.000502734	0.000430011	0.000361443	0.000297017	0.000237761	0.000178504	0.000119248	5.96242e-05	0	0	0	0	0	0	0	0	0	0	0	0	0	0	0	0	0	0	0	0	0	0	0	0	0	0	0	0	0
Booster mRNA	0.00211121	0.00189796	0.00168707	0.00147619	0.0012653	0.00105442	0.000843536	0.000632652	0.000421768	0.000210884	0	0	0	0	0	0	0	0	0	0	0	0	0	0	6.50757e-05	0.0003053	0.000545524	0.000843996	0.00114598	0.00145156	0.00175897	0.00206823	0.00237749	0.0026849	0.00299416	0.00330342	0.0034786	0.00329295	0.00310729	0.00280881	0.00250683	0.00220125	0.00189384	0.00158458	0.00127532	0.000967915	0.000658655	0.000349394	0.00010913
Booster mRNA	0.000282398	0.000379088	0.000475778	0.000572468	0.000669158	0.000765848	0.000862538	0.00103903	0.00141431	0.00177772	0.001948	0.00211834	0.00227157	0.00242481	0.00257804	0.00273734	0.00290629	0.00308036	0.00325442	0.00326784	0.00289256	0.00252916	0.00226517	0.00208899	0.00222858	0.00238229	0.00254193	0.00268958	0.00281075	0.00292151	0.00303227	0.00323739	0.00362965	0.00400349	0.00437732	0.00456714	0.00417762	0.00377399	0.00336442	0.00296079	0.00257398	0.00219246	0.00181095	0.00141591	0.00102364	0.000649812	0.000275979	0	0
Booster mRNA	0	0	0	0	0	0	0	0	0	0	0	0	0	0	0	0	0	0	0	0	0	0	0	0	0	0	0	0	0	0	0	0	0	0	0	0	0	0	0	0	0	0	0	0	0	0	0	0	0
Booster mRNA	0	0	0	0	0	0.000106978	0	0	0	0	0.00051512	0.00058421	0.00065189	0.00065189	0.00065189	0.00065189	0.00065189	0.000544912	0.00044832	0.000359489	0.000280529	0.000206833	0.00013677	6.76801e-05	0	0	0	0	0	0	0	0	0	0	0	0	0	0	0	0	0	0	0	0	0	0	0	0	0
Booster mRNA	0.000726142	0.000908692	0.00109258	0.00129427	0.00150444	0.00172191	0.00194521	0.00267502	0.00330072	0.00366088	0.00399192	0.00427923	0.00454103	0.00480923	0.00507608	0.00528447	0.00550376	0.00572262	0.00592541	0.0051956	0.0045186	0.00400406	0.00351271	0.0030505	0.00260345	0.0021527	0.00170195	0.00129187	0.000862421	0.000426097	0	0	0	0	0	0	0	0	0	0	0	0	0	0	0	0	0	0	0
Booster mRNA	0.00115471	0.00103511	0.000915522	0.00079593	0.000676337	0.000556073	0.000431613	0	0	0	0	0	0	0	0	0	0	0	0	0	0	0	0	0	0	0	0	0	0	0	0	0	0	0	0	0	0	0	0	0	0	0	0	0	0	0	0	0	0
Booster mRNA	0	0	0	0	0	0	0	0	0	0	0	0	0	0	0	0	6.25637e-05	0.000128896	0.000198149	0.000270591	0.000347058	0.000432416	0.000529006	0.000633874	0.000742896	0.000858804	0.000858804	0.000858804	0.00079624	0.000729907	0.000660655	0	0	0	0	0.000224929	0.000115907	0	0	0	0	0	0	0	0	0	0	0	0
2nd mRNA	0	0	6.80335e-05	0.000134659	0.000202217	0.000272734	0.000442375	0.000613363	0.00077909	0.000955684	0.00113228	0.00130059	0.00146761	0.00163462	0.001658	0.0016814	0.00170253	0.00171689	0.00154725	0.00137626	0.00121054	0.00103394	0.000857349	0.000689033	0.000522021	0.00035501	0.000263596	0.000173568	8.48837e-05	0	0	0	0	0	0	0	0	0	0	0	0	0	0	0	0	0	0	0	0
2nd mRNA	0.00120932	0.00107796	0.000946605	0.000815249	0.000682383	0.000547187	0.00041039	0.000273593	0.000136797	0	0	0	6.1722e-05	0.000123081	0.00018444	0.000246901	0.000307546	0.000367841	0.000428136	0.000489136	0.000549431	0.000609037	0.000668643	0.000730002	0.00066828	0.000606921	0.000545562	0.000483101	0.000422455	0.00036216	0.000301865	0.000240865	0.000180571	0.000120965	6.13589e-05	0	0	0	0	0	0	0	0	0	0	0	0	0	0.000184231
2nd mRNA	0	0	0	0	0	0	6.16476e-05	0.000122207	0.000181037	0.000239866	0.000299721	0.000360639	0.000421557	0.000482475	0.000543393	0.000604311	0.000665229	0.000726147	0.000876848	0.0010262	0.00117727	0.00132835	0.00147485	0.00161684	0.00175883	0.00190082	0.00204282	0.00218481	0.0023268	0.00247579	0.00226344	0.00211213	0.00226997	0.00246079	0.00281552	0.00322934	0.00373044	0.00434757	0.00414466	0.00394175	0.00373884	0.00352893	0.00352893	0	0	0	0	0	0
2nd mRNA	0	0	0	0	0	0	0	0	0	0	0	0	0	0	0	0	0	0	0	0	0	0	0	0	0	0	0	7.37151e-05	0.000148977	0.000225306	0.000504382	0.000783458	0.00104924	0.00131685	0.00156892	0.00180571	0.00204108	0.00228375	0.00252643	0.00262428	0.00271752	0.0028077	0.00252863	0.00224955	0.00198377	0.00171616	0.00146409	0.0012273	0.000991934
2nd mRNA	0	0	0	0	0	0	0	0	0	0	0	0	0	0	0	0	0	0	0	0	0	0	0	0	0	0	0	0.0103716	0.0111408	0.0111408	0.0111408	0.0111408	0.0111408	0.0111408	0.00898675	0.00705746	0.00531047	0.00370273	0.00215983	0.000769189	0	0	0	0	0	0	0	0	0
2nd mRNA	0	0	0	0	0	0	0	0	0	0	0	0	0	0	0	0	0	8.78173e-05	0.000175635	0.000260175	0.000342864	0.000426162	0.000507079	0.000656738	0.00080863	0.000954013	0.00110044	0.00123704	0.00137095	0.00134098	0.00131102	0.00128397	0.0012584	0.00123222	0.00120879	0.00105913	0.000907239	0.000761856	0.000615427	0.000478826	0.00034492	0.000335451	0.000325981	0.00031688	0.000308142	0.000299405	0.00029003	0.00033787	0.000385711
2nd mRNA	0	0	0	0	0	0	0	0	0	0	0	0	0	0	0	0	0	0	0	0	0	0	0	0	0	0	0	0	0	0	0	0	0	0	0	0	0	0	0	0	0	0	0	0	0	0	0	0	0
2nd mRNA	0	0	0	0	0	0	0	0	0	0	0	0	0	0.0190712	0.0221157	0.0251601	0.0281259	0.0310917	0.0339905	0.0371715	0.0370021	0.0355724	0.0332931	0.0297478	0.0262724	0.0231001	0.0200557	0.0170112	0.0140454	0.0110796	0.00818089	0.00499982	0	0	0	0	0	0.0140713	0.0159733	0.0177231	0.0186815	0.0186815	0.0186815	0.0186815	0.0159186	0.0135324	0.0112697	0.00900695	0.00674421
2nd mRNA	0	0	0	0	0	0	0	0	0	0	0	0	0	0	0	0	0	0	0	0	0	0	0	0	0	0	0	0	0	0	0	0	0	0	0	0	0	0	0	0	0	0	0	0	0	0	0	0	0
2nd mRNA	0	0	0	0	0	0	0	0	0	0	0	0	0	0	0	0	0	0	0	0	0	0	0	0	0	0	0	0	0	0	0	0	0	0	0.000135306	0.000281719	0.00068272	0.00119465	0.00170275	0.00217232	0.00262322	0.00307116	0.00351616	0.00396117	0.00440044	0.00483971	0.00501115	0.00515153	0.00484802
2nd mRNA	0	0	0	0	0	0	0	0	0	0	0	0	0	0	0	0	0	0	0	0	0	0	0	0	0	0	5.79852e-05	0.000113782	0.000171391	0.000229	0.000284448	0.000340956	0.000396753	0.00045255	0.000507998	0.000618339	0.000792991	0.000971207	0.00103109	0.00109396	0.00115109	0.00120747	0.00133668	0.00164523	0.00196539	0.00228838	0.00260889	0.00280316	0.00285804
2nd mRNA	0	0	0	0	0.0002059	0.0002059	0.0002059	0	0.0002059	0.000416227	0	0	0	0	0.00190342	0.00219083	0.00209	0.0021849	0.00228135	0.00237781	0.00247426	0.00236039	0.00205325	0.0017491	0.00145355	0.001158	0.000873201	0.000585788	0.000480721	0.000385821	0.000289366	0.000192911	9.64553e-05	0	0	0	0	0	0	0	0	0	0	0	0	0	0	0	0
2nd mRNA	0	0	0	0	0	0	0	0	0	0	0	0	8.54975e-05	0.000172508	0.000257269	0.000334688	0.000406983	0.000474791	0.000541225	0.000606339	0.000669773	0.000731611	0.000794638	0.000858071	0.000772574	0.000685563	0.000600803	0.000523384	0.000451088	0.00038328	0.000316846	0.000251732	0.000188298	0.000126461	6.34336e-05	0	0	0	0	0	0	0	0	0	0	0	0	0	0
2nd mRNA	0	0	0	0	0	0	0	0	0	0.000160761	0.000326547	0.000493375	0.000660203	0.000827031	0.000993859	0.00115861	0.0013244	0.00149018	0.00164902	0.00181585	0.00198588	0.00182512	0.00165934	0.00149251	0.00138146	0.00127041	0.00115936	0.00105247	0.000944552	0.000836999	0.000736395	0.000624354	0.000508149	0.000561979	0.000616125	0.000670271	0.000614494	0.000558718	0.000502941	0.000445073	0.000387204	0.000328972	0.00027074	0.000215953	0.000162122	0.000108292	5.41458e-05	0	0
2nd mRNA	0	0	0	0	0	0	0	0	0	0	0	0	0	0	0	0	0	0	0	0	0	0	0	0	0	0	0	0	0	0	0	0	0	0	0	0	0	0	0	0	0	0	0	0	0	0	0	0	0
2nd mRNA	0	0	0	0	0	0	0	0	0	0	0	0	0	0	0	0	0	0	0	0	0	0	0	0.000191791	0.000392861	0.000593932	0.000803451	0.00101122	0.00122074	0.0014268	0.00163809	0.0018549	0.00205122	0.00224301	0.00242908	0.00223729	0.00203622	0.00183515	0.00162563	0.00141785	0.00120833	0.00100228	0.000790984	0.000574177	0.000377856	0.000186066	0	0	0
2nd mRNA	0.00106711	0.00121403	0.00135522	0.0014955	0.00164143	0.00178448	0.00163756	0.00148761	0.00133765	0.0011856	0.00103139	0.000872679	0.000717368	0.000570452	0.00042926	0.000288979	0.00014305	0	0	0	0	0	0	0	0	0	0	0	0	0	0	0	0	0	0	0	0	0	0	0	0	0	0	0	0	0	0	0	0
2nd mRNA	0	0	0	0	0	6.03871e-05	0.000234094	0.0004078	0.000580414	0.000750883	0.00104146	0.00137748	0.0017135	0.00205359	0.00244934	0.0028475	0.00324086	0.00350845	0.00357281	0.00366197	0.00428317	0.00489518	0.00530254	0.00568225	0.00610922	0.00651799	0.00678607	0.00704565	0.00730405	0.00762196	0.00797154	0.00823974	0.00744593	0.00666346	0.00596551	0.00524979	0.0044868	0.00373794	0.00307411	0.00241637	0.00176461	0.00111872	0.000531064	0	0	0	0	0	0
2nd mRNA	0.000387622	0.000491551	0.000608725	0.000608725	0.000608725	0.000608725	0.000608725	0.000741522	0	0	0	0	0.000475857	0.000371929	0.000254754	0.000254754	0.000254754	0.000254754	0.000254754	0.000121957	8.82902e-05	0.00017934	0.000271347	0.000363355	0.000453466	0.000532927	0.000605164	0.000672922	0.000737192	0.000796653	0.000852683	0.000910188	0.000821898	0.000730848	0.000638841	0.000546833	0.000456722	0.000377261	0.000305024	0.000237266	0.000172996	0.000113535	5.75048e-05	0	0	0	0	0	0
2nd mRNA	0	0	0	0	0	0	0	0	0	0	0	0	0	0	0	0	0	0	0	0	0	0	0	0	0	0	0	8.79762e-05	0.000253906	0.000605074	0.000947571	0.00127588	0.00159847	0.00192294	0.00223641	0.00255529	0.00287416	0.00319304	0.00351192	0.00366748	0.00366975	0.00331859	0.00297609	0.00264778	0.00232519	0.00200072	0.00168725	0.00136838	0.0010495
2nd mRNA	0	0	0	5.58128e-05	0.000111956	0.000169114	0.000228788	0.000290802	0.000352816	0.000415239	0.000477661	0.000539675	0.000600889	0.000663725	0.000730076	0.000674263	0.00061812	0.000560962	0.000501288	0.000439274	0.000377259	0.000314837	0.000252415	0.000190401	0.000129187	6.63509e-05	0	0	0	0	0	0	0	0	0	0	0	0	0	0	0	0	0	0	0	0	0	0	0
2nd mRNA	0.000304525	0.000355326	0.000406127	0.000456929	0.00050773	0.00112581	0.00174389	0.00226037	0.00277656	0.00335646	0.00410037	0.00497905	0.00585773	0.00673641	0.00761509	0.00849377	0.00937244	0.00911482	0.0088572	0.00865066	0.00844213	0.00810855	0.00744783	0.00772346	0.00799909	0.00827472	0.00855035	0.00882597	0.0091016	0.00994625	0.0107909	0.0116355	0.0124822	0.0133835	0.0144479	0.0132428	0.0120377	0.0108326	0.00962747	0.00842236	0.00721725	0.00601215	0.00480704	0.00360193	0.00239682	0.00119841	0	0	0
2nd mRNA	0.000138865	0.000461599	0.00163168	0.0029468	0.00476157	0.00657634	0.00839111	0.0100633	0.011689	0.0133261	0.0150732	0.017135	0.0190207	0.020489	0.0202372	0.019751	0.0183429	0.0169448	0.01554	0.0142679	0.0130331	0.011793	0.0104338	0.00837201	0.0063474	0.00455643	0.0036381	0.00280919	0.00240256	0.00198585	0.00157592	0.00117575	0.000784881	0.000387859	0	0	0	0	0	0	0	0	0	0	0	0	0	0	0
2nd mRNA	0	0	0	0	0	0	0	0	0	0	0	0	0	0	0	0	0	0	0	0	0	0	0	0	0	0	0	0	0	0	0	0	0	0	0	0	0	0	0	0	0	0	0	0	0	0	0	0	0
2nd mRNA	0.00943469	0.00965283	0.00998265	0.00973626	0.00898948	0.00810761	0.00718513	0.00626265	0.00531523	0.00436782	0.0034204	0.00247935	0.00158052	0.000974933	0.00037318	6.58857e-05	0	0	0	0	0	0	0	0	0	0	0	0	0	0	0	0	0	0	0	0	0	0	0	0	0	0	0	0	0	0	0	0	0
2nd mRNA	0	0	0	0	0	0	0	0	0	0	0	0	0	0	0	0	5.24881e-05	0.000105278	0.000158682	0.000212085	0.000265489	0.000318893	0.000372296	0.000426971	0.000483671	0.000542932	0.000602193	0.000661454	0.000608966	0.000556176	0.000502772	0.000449369	0.000395965	0.000342561	0.000289158	0.000234483	0.000177782	0.000118522	5.92608e-05	0	0	0	0	0	0	0	0	0	0
2nd mRNA	0.000603156	0.000778533	0.000961986	0.00115836	0.00135897	0.00155815	0.00175732	0.0019565	0.00215711	0.00212049	0.00195549	0.00179049	0.0016913	0.00158623	0.00147162	0.00134089	0.00120465	0.00106985	0.000935886	0.000805074	0.000673304	0.000674612	0.000743934	0.000812775	0.000742965	0.000672659	0.000603819	0.000538169	0.000473798	0.000409428	0.00034421	0.000275844	0.000300217	0.000419259	0.0005393	0.000659822	0.000849184	0.00104313	0.00124354	0.00144229	0.00163781	0.00183493	0.00201712	0.00218413	0.00216751	0.00197962	0.00179026	0.0016009	0.00141154
2nd mRNA	9.72678e-05	0.000198564	0.000299265	0.000399377	0.000499489	0.000600786	0.000703913	0.000806423	0.000913417	0.00102316	0.00113432	0.00124694	0.00114968	0.00104838	0.000947679	0.000847567	0.000747455	0.000646159	0.000543031	0.000440522	0.000333527	0.000223789	0.000112626	0	0	0	0	0	0	0	0	0	0	0	0	0	0	0	0	0	0	0	0	0	0	0	0	0	0
2nd mRNA	0.00316085	0.00479404	0.00695575	0.00909472	0.011446	0.011446	0.011446	0.011446	0.0112957	0.0131433	0	0	0	0	0.0101367	0.00793236	0.00558106	0.00558106	0.00558106	0.00558106	0.00558106	0.00356401	0	0	0	0	0	0	0	0	0	0	0	0	0	0	0	8.11851e-05	0.000267403	0.000447495	0.000627587	0.000816374	0.00101052	0.00122108	0.00144184	0.00166996	0.00190799	0.00217376	0.00247131
2nd mRNA	0	0	0	0	0	0	0	0	0	7.35214e-05	0.000146075	0.000218155	0.000293177	0.000372517	0.000452432	0.000531771	0.000615318	0.000701476	0.000789002	0.000873834	0.000964976	0.000891455	0.000818901	0.000746821	0.000671799	0.00059246	0.000512545	0.000433205	0.000349658	0.0002635	0.000175975	9.11423e-05	0	0	0	0	0	0	0	0	0	0	0	0	0	0	0	0	0
2nd mRNA	0.00038164	0.000327253	0.000272866	0.00021848	0.000164093	0.000109395	5.46976e-05	0	0	0	0	0	0	0	0	0	0	0	0	0	0	0	0	0	0	0	0	0	0	0	0	0	0	0	0	0	0	0	0	0	0	0	0	0	0	0	0	0	0
2nd mRNA	0	0	0	0	0	0	0	0	0	0	0	8.42339e-05	0.000174485	0.000270621	0.000362752	0.000454883	0.000547014	0.000637264	0.000726604	0.000807746	0.00088207	0.000950633	0.00101519	0.000930958	0.000840707	0.000744571	0.00065244	0.000560309	0.000468178	0.000377927	0.000288588	0.000207445	0.000133121	6.45589e-05	0	0	0	0	0	0	0	0	7.49485e-05	0.000149897	0.000224846	0.000297637	0.000370429	0.000440693	0.000504329
2nd mRNA	0.00386043	0.00434897	0.0047071	0.00492673	0.00521072	0.00549471	0.00507291	0.00465111	0.0042293	0.00381021	0.00339148	0.00297387	0.00255664	0.00213434	0.00177954	0.00161758	0.00189207	0.00224894	0.00301511	0.00386495	0.00475936	0.00572944	0.0067772	0.00781345	0.00888109	0.00991658	0.0109282	0.0116198	0.011028	0.0102524	0.00942228	0.00850845	0.00755004	0.00651596	0.00540385	0.00430212	0.00316862	0.0020669	0.000985389	0.000101374	0	0	0	0	0	0	0	0	0
2nd mRNA	0.00126256	0.00138186	0.00152506	0.00170261	0.00190866	0.0022068	0.00250298	0.00281674	0.00281674	0.00266503	0.0025112	0.00235736	0.00220352	0	0	0	0	0	0	0	0	0	0	0	0	0	0	0	0	0	0	0	0	0	0	0	0	0	0	0.000162081	0.000376023	0.000589966	0.000799046	0.00100813	0.00121721	0.00142629	0.00163537	0.00184445	0.00204888
2nd mRNA	0.00280596	0.00245883	0.0021371	0.00180938	0.00146897	0	0	0	0	0	0	0	0	0	0	0	0	0	0	0	0	0	0	0	0	0	0	0	0	0	0	0	0	5.90445e-05	0.000118089	0.000177134	0.000236178	0.000294867	0.000353556	0.000412245	0.000470934	0.00052536	0.000579787	0.000634213	0.00068864	0.000629595	0.000570551	0.000511506	0.000452462
2nd mRNA	0.00167775	0.00110451	0.000520386	0.00013544	0.000113975	0.000170963	0.000227615	0.000284267	0.000340588	0.000396582	0.000501657	0.000602624	0.00070359	0.000804556	0.000905523	0.000895962	0.000886402	0.000876842	0.000867617	0.000858392	0.000849498	0.000840932	0.000735857	0.00063489	0.000533924	0.000432958	0.000331991	0.000284564	0.000237137	0.000189709	0.000142282	9.48547e-05	4.74273e-05	0	0	0	0	0	0	0	0	0	0	0	0	0	0	0	0
2nd mRNA	0.000627994	0.00075502	0.000895559	0.00105283	0.00123135	0.00127137	0.00131325	0.00135905	0.00140485	0.00134949	0.00123494	0.00111699	0.000998331	0.000871305	0	0	0.000394973	0.000299584	0.000202342	0.000101171	0	0	0	0	0	0	0	0	0	0	0	0	0	0	0	0	0	0	0	0	0	0	0	0	0	0	0	0	0
2nd mRNA	0.0015732	0.00139791	0.00122159	0.00104527	0.000866878	0.000680825	0.000491283	0.00029307	8.39203e-05	0	0	0	0	0	0	0	0	0	0	0	0	0	0	0	0	0	0	0	0	0	0	0	0	0	0	0	0	0	0	0	0	0	0	0	0	0	0	0	0
2nd mRNA	0.000718683	0.000799807	0.000882774	0.000821592	0.000892763	0.000962518	0.00102809	0.00107473	0.00111245	0.00115093	0.00118365	0.00121784	0.00124807	0.00128517	0.00131962	0.00143169	0.00129685	0.00116305	0.00109608	0.00104164	0.000989913	0.000937027	0.00088713	0.000838621	0.000796404	0.000743228	0.000690857	0.000646036	0.000713753	0.000782891	0.000719106	0.00065532	0.000592746	0.000530565	0.000468384	0.00040334	0.000403297	0.000407349	0.000626372	0.000831588	0.00103634	0.00123602	0.00149114	0.00179523	0.00209561	0.00239416	0.00269272	0.00298948	0.00315929
2nd mRNA	0.000940091	0.00094569	0.00101375	0.00108181	0.0011503	0.00122825	0.0011643	0.00118416	0.00135737	0.00153058	0.00170496	0.00187934	0.00204927	0.00220224	0.00222351	0.00224478	0.00226638	0.00226262	0.00231788	0.00222242	0.00198141	0.00174039	0.00149938	0.00125837	0.00102103	0.000797355	0.00064293	0.000488505	0.000332927	0.000192067	6.25797e-05	0	0	0	0	0	0	0	0	0	0	0	0	0	0	0	0	0	0
2nd mRNA	0	0	0	0	0	0	0	0	0	0	0	0	0	0	0	0	0	0	0	0	0	0	0	0	0	0	0	0	0	0	0	0	0	0	0	0	0	0	0	0	0	0	0	0	0	0	0	0	0
2nd mRNA	0.00149582	0.00111639	0.000736951	0.000357515	7.95474e-05	0	0	0	0	0	0	0	0	0	0	0	0	0	0	0	0	0	0	0	0	0	0	0	0	0	0	0	0	0	0	0	0	0	0	0	0	0	0	0	0	0	0	0	0
2nd mRNA	0.000632777	0.000632777	0.000429285	0.000334828	0	0	0	0	0	0	0	0	0	0	0.0016736	0.00183094	0.00205182	0.00226944	0.002492	0.00256252	0.00301948	0.00297604	0.00299685	0.00326915	0.00360044	0.00394339	0.0042844	0.00458756	0.00474672	0.00489263	0.00504444	0.00534551	0.00488856	0.00442446	0.00393754	0.00347344	0.00297002	0.00245346	0.00195003	0.00148953	0.00110949	0.000745968	0.000371598	0	0	0	0	0	0
2nd mRNA	0.00276662	0.00274952	0.00296581	0.00319821	0.0034421	0.00373779	0.00423	0.00472622	0.00525175	0.00589818	0.00737119	0.00914307	0.0110309	0.0129763	0.0145266	0.016312	0.0181328	0.0198349	0.021062	0.0223321	0.0235891	0.0248052	0.0235236	0.0214807	0.0193311	0.0171237	0.0151027	0.0128466	0.010555	0.00833301	0.00638954	0.00439904	0.00239237	0.000417801	0	0	0	0	0	0	0	0	0	0	0	0	0	0	0
1st mRNA+J&J	0.00176328	0.00195393	0.00200765	0.00204554	0.00188251	0.00170739	0.00152693	0.00134508	0.00115596	0.000965313	0.000779169	0.000590046	0.000399398	0.00020875	9.89629e-05	0	0	0	0	0	0	0	0	0	0	0	0	0	0	0	0	0	0	0	0	0	0	0.000238511	0.000484654	0.000743207	0.00108446	0.00142858	0.00180086	0.00216649	0.00260919	0.0030303	0.00345141	0.00386912	0.00427064
1st mRNA+J&J	0.00152052	0.00127156	0.00102438	0.000792236	0.000569137	0.000347477	0.000137981	0	0	0	0	0	0	0	0	0	0	0	0	0	0	0	0	0	0	0	0	0	0	0	0	0.000888142	0.00100319	0.00111898	0.00118032	0.00118032	0.00118032	0.00118032	0.00100034	0.00083508	0.000679712	0.000538796	0.00041256	0.000292175	0.000177124	6.13395e-05	0	0	0
1st mRNA+J&J	0.00583643	0.00558747	0.00530304	0.00486439	0.00439654	0.00393243	0.00346832	0.00301168	0.00256063	0.00329656	0.00417319	0.00527953	0.00657651	0.00793102	0.00918553	0.0103223	0.0113318	0.0123206	0.0133934	0.0143831	0.0156087	0.0148729	0.0139709	0.0131609	0.0120825	0.0110042	0.0100368	0.00925278	0.00859319	0.0079452	0.00714779	0.00642834	0.00521645	0.00464774	0.00410455	0.00358148	0.00313615	0.00269081	0.00224011	0.0017894	0.0013387	0.000893361	0.000513483	0.000131331	0	0	0	0	0
1st mRNA+J&J	0	0	0	0	0	0	0	0	0	0	0	0	0	0	0	0	0	0	0	0	0	0	0	0	0	0	0	0	0	0	0	0	0	0	0	0	0	0	0	0	0	0	0	0	0	0	0	4.97997e-05	9.95995e-05
1st mRNA+J&J	0	0	0	0	0	0	0	0	0	0.00014589	0.000287149	0.000427296	0.000567442	0.000712147	0.000856851	0.0010688	0.00128076	0.00149949	0.0017131	0.0019301	0.00224674	0.00233927	0.002532	0.00273869	0.00293253	0.00312181	0.0033111	0.00336244	0.00341379	0.00344894	0.00348565	0.00351379	0.00334956	0.00320186	0.00286787	0.00252104	0.00218705	0.00185306	0.00151907	0.00125577	0.000992477	0.000738583	0.000488265	0.000243126	9.07145e-05	0	0	0	0
1st mRNA+J&J	0.00196646	0.00187198	0.00168424	0	0	0	0	0	0	0	0	0	0	0	0	0	0	0	0	0	0	0	0	0	0	0	0	0	0	0	0	0	0	0	0	0	0	0	0	0	0	0	0	0	0	0.0274366	0.0309449	0.0343296	0.0373289
1st mRNA+J&J	0	0	0	0	0	0	0	0	0	0	0	0	0	0	0	0	0	0	0	0	0	0	0	0	0	0	0	0	0	0	0	0	0	0	0	0	0	0	0	0	0	0	0	0	0	0	0	0	0
1st mRNA+J&J	0	0.00027008	0.000538482	0.000805227	0.00106872	0.00133546	0.00159896	0.00186245	0.00212594	0.00239105	0.00265454	0.00291486	0.00317518	0.0029051	0.0026367	0.00246865	0.0023026	0.00213455	0.00197239	0.00181446	0.00165801	0.00151073	0.00137081	0.00123716	0.00110351	0.00123232	0.0013559	0.0012572	0.00115976	0.00106106	0.000959728	0.000854173	0.000747131	0.000629301	0.000505724	0.000379057	0.000252391	0.000123577	0	0	0	0	0	0	0	0	0	0	0
1st mRNA+J&J	0	0	0	0	0	0	0	0	0	0	0	0	0	0	0	0	0	0	0	0	0	0	0	0	0	0	0	0	0	0	0	0	0	0	0	0	0	0	0.000424208	0.000857638	0.00128641	0.00170178	0.00212599	0.00254136	0.00295673	0.00335951	0.0037093	0.0040283	0.0043215
1st mRNA+J&J	0	0	0	0	0	0	0	0	0	0	0	0	0	0	0	0	0	0	0	0	0	0	0	0	0	0	0	0	0	0	0	0	0	0	0	0	0	0	0	0	0	0	0	0	0	0	0	5.82469e-05	0.000116494
1st mRNA+J&J	0.00197924	0.00209001	0.00219047	0.00229093	0.00237559	0.00244057	0.0022194	0.00198396	0.00174269	0.00150142	0.00126015	0.00101063	0.000761107	0.000595494	0.00043796	0.000280426	0.000133632	0	0	0	0	0	0	0	0	0	0	0	0	0	0	0	0	0	0	0	0	0	0	0	0	0	0	0	0	0	0	0	0
1st mRNA+J&J	0	0	0	0	0	0	0	0	0	0	0	0	0	0	0	0	0	0	0	0	0	0	0	0	0	0	0.00164228	0.0018554	0.00205907	0.00226535	0.00240874	0.00256102	0.00271763	0.002364	0.00204851	0.00176869	0.00151923	0.00129576	0.00107534	0.000862232	0.000658561	0.000452279	0.000308892	0.000156606	0	0	0	0	0
1st mRNA+J&J	0.00195767	0.00204755	0.00213054	0.00220792	0.00217066	0.00196133	0.00176139	0.00157004	0.0013701	0.00116216	0.000952824	0.000739189	0.000525554	0.000374856	0.000228287	8.56258e-05	0	0	0	0	0	0	0.000231557	0.000463115	0.000825777	0.00118844	0.00153308	0.00187772	0.00221198	0.00255032	0.0028806	0.00321088	0.00354117	0.00387145	0.00374551	0.00361956	0.0032569	0.00289424	0.0025496	0.00220496	0.00187069	0.00153236	0.00120208	0.000871795	0.000541513	0.000211231	0.000105616	0	0
1st mRNA+J&J	0.00753715	0.00307338	0.00162335	0.000827261	0.000987191	0.00115496	0.00130913	0.00144713	0.00158294	0.00173046	0.00159572	0.00146098	0.00132408	0.00118607	0.00104581	0.000903203	0.000743274	0	0	0	0	0	0	0	0	0	0	0	0	0	0	0	0	0	0	0	0	0	0	0	0	0	0	0	0	0	0	0	0
1st mRNA+J&J	0	0	0	0	0	0	0	0	0	0	0	0	0	0	0	0	0	0	0	0	0	0	0	0	0	0	0	0	0	0	0	0	0	0	0	0	0	0	0	0	0	0	0	0	0	0	0	0	0
[truncated: 336 more columns]

## Sheet: Pfizer-BioNTech
Vaccine Dose	hour -24.0	hour -23.8	hour -23.5	hour -23.2	hour -23.0	hour -22.8	hour -22.5	hour -22.2	hour -22.0	hour -21.8	hour -21.5	hour -21.2	hour -21.0	hour -20.8	hour -20.5	hour -20.2	hour -20.0	hour -19.8	hour -19.5	hour -19.2	hour -19.0	hour -18.8	hour -18.5	hour -18.2	hour -18.0	hour -17.8	hour -17.5	hour -17.2	hour -17.0	hour -16.8	hour -16.5	hour -16.2	hour -16.0	hour -15.8	hour -15.5	hour -15.2	hour -15.0	hour -14.8	hour -14.5	hour -14.2	hour -14.0	hour -13.8	hour -13.5	hour -13.2	hour -13.0	hour -12.8	hour -12.5	hour -12.2	hour -12.0
Booster mRNA	0	0	0	0	0	0	0	0	0	0	0	0	0	0	0	0	0	0	0	0	0	5.86967e-05	0.000122319	0.000185941	0.000248256	0.000308508	0.000366828	0.000424049	0.000481269	0.000537085	0.000592224	0.000647699	0.00070386	0.000645163	0.000581541	0.000517918	0.000562511	0.000609166	0.000657753	0.00070744	0.000757127	0.000807615	0.000858778	0.000909009	0.00095738	0.00106191	0.00116644	0.00127097	0.00116407
Booster mRNA	0.00645525	0.00720195	0.00794866	0.00869537	0.00944208	0.00856848	0.00770055	0.00686517	0.00605511	0.00528694	0.00451878	0.00375061	0.00298683	0.00224012	0.00149342	0.000746708	0	0	0	0	0	0	0	0	0	0	0	0	0	0	0	0	0	0	0	0	0	0	0	0	0	0	0	0	0	0	0	0	0
Booster mRNA	0	0	0	0	0	0	0	0	0	0	0	0	0	0	0	0	0	0	0	0	0	0	0	0	0	0	0	0	0	0	0	0	0	0	0	0	0	0	0	0	0	0	0	0	0	0	0	0	0
Booster mRNA	0	0	0	0	0	0	0	0	0	0	0	0	0	0	0	0	0	0	0	0	0	0	0	0	0	0	0	0	0	0	0	6.68198e-05	0.000129904	0.000192215	0.000254525	0.00031571	0.000375455	0.0004352	0.000494944	0.000554689	0.000614085	0.000672122	0.000728863	0.000662043	0.000598959	0.000536648	0.000474338	0.000413153	0.000353408
Booster mRNA	0	0	0	0	0	0	0	0	0	0	0	0	0.000119694	0.000229645	0.000383713	0.00137433	0.0024495	0.00362503	0.00481644	0.00607594	0.00736301	0.00865009	0.00998591	0.0113217	0.0124037	0.0134954	0.014478	0.0134874	0.0124122	0.0112367	0.0100453	0.0087858	0.00749873	0.00621165	0.00487583	0.00354	0.00233834	0.00113668	0	0	0	0	0	0	0	0	0	0	0
Booster mRNA	0	9.23706e-05	0.000189833	0.000288854	0.0004591	0.000635068	0.000798664	0.000947177	0.00108227	0.00121565	0.00134653	0.00153212	0.0017213	0.00173826	0.0017454	0.00174908	0.00162903	0.0015018	0.00138695	0.00128717	0.00120053	0.00111618	0.00103433	0.000848737	0.000659554	0.000550227	0.000445624	0.000342922	0.000292724	0.000243984	0.000195245	0.000146506	9.80485e-05	4.90242e-05	0	0	0	0	0	0	0	0	0	0	0	0	0	0	0
Booster mRNA	0.000478677	0.000532774	0.000586871	0.000540288	0.000493704	0.000447121	0.000400537	0.000353954	0.00030737	0.000260526	0.000211776	0.000161264	0.000108194	5.4097e-05	0	0	0	0	0	0	0	0	0	0	0	0	0	0	0	0	0	0.000262289	0.000539356	0.000837412	0.00116803	0.00153232	0.00188049	0.00222561	0.00257073	0.00290415	0.00325232	0.00361327	0.00396771	0.00370542	0.00342836	0.0031303	0.00279968	0.00243539	0.00208722
Booster mRNA	0	0	0	0	0	0	0	0	0	0	0	0	0	0	0	0	0	0	0	0	0	0	0	0	0	0	0	0	0	0	0	0	0	0	0	0	0	0	0	0	0	0	0	0	0	0	0	0	0
Booster mRNA	0.00185628	0.00183114	0.001806	0.00178087	0.00175799	0.00172094	0.00155466	0.00138837	0.00122339	0.00110574	0.000986624	0.00086751	0.000748397	0.000629283	0.00051017	0.000391056	0.000269681	0.000205707	0.000316547	0.000429333	0.000542119	0.000706521	0.000868021	0.00102764	0.00118276	0.001337	0.00149211	0.00165174	0.00181136	0.00187144	0.00170898	0.00154458	0.00138018	0.00121578	0.00105428	0.000894653	0.00073954	0.000585298	0.000430185	0.000270562	0.00011094	0	0	0	0	0	0	0	0
Booster mRNA	0	0	0	0	0	0.000191086	0.000441411	0.000751909	0.00107363	0.00140127	0.00173928	0.00209532	0.00247409	0.00285285	0.00323707	0.00366431	0.00412077	0.00410212	0.0039289	0.00361841	0.00329669	0.00296904	0.00263103	0.00227499	0.00189623	0.00151746	0.00113325	0.000706004	0.000249544	7.71044e-05	0	0	0	0	0	0	0	0	0	0	0	0	0	0	0	0	0	0	0
Booster mRNA	0.00294464	0.00273918	0.00253487	0.00233057	0.00212032	0.00189431	0.00164492	0.00138845	0.00112058	0.000854685	0.000576515	0.000294	0	0	0	0	0	0	0	0	0	0	0	0	0	0	0	0	0	0	0	0	0	0	0	0	0	0	0	0	0	0	0	0	0	0	0	0	0
Booster mRNA	0.00215785	0.00180338	0.00144194	0.00108031	0.00113628	0.00119225	0.00124244	0.00129257	0.00133981	0.00139544	0.00123503	0.00108169	0.000982594	0.000878967	0.000773268	0.000664674	0.000552228	0.000439782	0.000331187	0.000221844	0.000113249	0	0	0	0	0	0	0	5.13811e-05	0.000102449	0.000153517	0.00020165	0.000250627	0.000427711	0.000604796	0.00078188	0.000958964	0.00113605	0.00131313	0.00149022	0.00156653	0.00164551	0.00172611	0.00180964	0.00188684	0.00170976	0.00187785	0.00210408	0.00247981
Booster mRNA	5.74523e-05	0	0	0	0	0	0	0	0	0	0	0	0	0.00013131	0.00026262	0.00040569	0.000542628	0.000678594	0.000814561	0.00118344	0.00181375	0.00249468	0.00325275	0.0040058	0.00490679	0.0056044	0.00637216	0.00705801	0.00773841	0.00841977	0.00911865	0.00933898	0.00900095	0.00855105	0.00795968	0.0073721	0.00647111	0.00564219	0.00474312	0.0039142	0.00309687	0.00227954	0.00144469	0.000855475	0.0005632	0.000332181	0.000165473	0	0
Booster mRNA	0.00112885	0.00102628	0.000915572	0.000805175	0.000697792	0.000592239	0.000486687	0.000543429	0.000600172	0.000656168	0.000601956	0.000548425	0.000494894	0.000441363	0.000389778	0.00033788	0.000282967	0.000226224	0.000169482	0.000112739	5.59962e-05	0	0	0	0	0	0	0	0	0	0	0	0	0	0	0	0	0	0	0	0	0	0.000114065	0.00022813	0.000342195	0.000454919	0.000565051	0.000675182	0.000785314
Booster mRNA	0	0	0	0	0	0	0	0	0	0	0	0	0	0	0	0	0	0	0	0	0	0	0	0	0	0	0	0	0	0	0	0	0	0	0	0	0	0	0	0	0	0	0	0	0	0	0	0	0
Booster mRNA	0	0	0	0	0	0	0.000398564	0.000800887	0.00119576	0.00159432	0.00195573	0.00232983	0.00269432	0.00304971	0.00341112	0.0037665	0.00413734	0.00451811	0.00411955	0.00371723	0.00332235	0.00292379	0.00256238	0.00218829	0.00182379	0.0014684	0.00110699	0	0	0	0	0	0	0	0	0	0	0.000170125	0.00034025	0.000508856	0.000663642	0.000819707	0.000962767	0.00109961	0.00123354	0.001362	0.00148228	0.00159957	0.00171686
Booster mRNA	0.0021462	0.00216386	0.00216012	0.00213701	0.00212798	0.00210691	0.00208805	0.00207307	0.0020605	0.00214367	0.00185084	0.00166597	0.0014993	0.00133511	0.00117684	0.00102299	0.000855048	0.000692083	0.000525413	0.000354868	0.000178865	0	0	0.000102254	0.000205124	0.000556872	0.00121798	0.00207361	0.00293503	0.00381427	0.00468749	0.0055318	0.00637055	0.00723196	0.00809338	0.00873717	0.00938541	0.0095133	0.00901466	0.00815902	0.0072976	0.00641836	0.00554514	0.00470084	0.00386209	0.00300067	0.00213925	0.00139321	0.000642099
Booster mRNA	0.00329401	0.00292606	0.00268423	0.00244239	0.00220221	0.00204178	0.00187415	0.00170781	0.00164412	0.0019185	0.00219032	0.00246214	0.00273397	0.00379863	0.00458529	0.00537195	0.0061463	0.00675275	0.00742401	0.00808889	0.00853795	0.00899144	0.0094424	0.00989779	0.0103532	0.00934531	0.00847385	0.00760238	0.00674159	0.00596666	0.00507303	0.00418451	0.00340679	0.00262466	0.00184695	0.00106482	0.000282686	0.000225892	0.000169419	0.000112946	5.64731e-05	0	0	0	0	0	0	0	0
Booster mRNA	0	0	0	0	0	0	0	0	0	0	0	0	0	0	0	0	0	0	0	0	0	0	0	0	0	0	0	0	0	0	0.000122977	0.000245954	0.000369618	0.000493282	0.000616946	0.00074061	0.000925631	0.00111065	0.00146514	0.00181963	0.00217412	0.00252861	0.00263907	0.00275631	0.00297884	0.00321199	0.00344734	0.00368269	0.00378889
Booster mRNA	0.00211121	0.00189796	0.00168707	0.00147619	0.0012653	0.00105442	0.000843536	0.000632652	0.000421768	0.000210884	0	0	0	0	0	0	0	0	0	0	0	0	0	0	6.50757e-05	0.0003053	0.000545524	0.000843996	0.00114598	0.00145156	0.00175897	0.00206823	0.00237749	0.0026849	0.00299416	0.00330342	0.00347861	0.00329294	0.00310729	0.00280881	0.00250683	0.00220125	0.00189384	0.00158458	0.00127532	0.000967915	0.000658655	0.000349394	0.00010913
Booster mRNA	0.000282398	0.000379088	0.000475778	0.000572468	0.000669158	0.000765848	0.000862538	0.00103903	0.00141431	0.00177772	0.001948	0.00211834	0.00227157	0.00242481	0.00257804	0.00273734	0.00290629	0.00308035	0.00325442	0.00326784	0.00289256	0.00252916	0.00226517	0.00208899	0.00222858	0.00238229	0.00254193	0.00268958	0.00281075	0.00292151	0.00303227	0.00323739	0.00362965	0.00400349	0.00437732	0.00456714	0.00417762	0.00377399	0.00336442	0.00296079	0.00257398	0.00219246	0.00181095	0.00141591	0.00102364	0.000649812	0.000275979	0	0
2nd mRNA	0	0	0	0	0	0	0	0	0	0	0	0	0	0.0190712	0.0221157	0.0251601	0.0281259	0.0310917	0.0339905	0.0371715	0.0370021	0.0355724	0.0332931	0.0297478	0.0262724	0.0231001	0.0200557	0.0170112	0.0140454	0.0110796	0.00818089	0.00499982	0	0	0	0	0	0.0140713	0.0159733	0.0177231	0.0186815	0.0186815	0.0186815	0.0186815	0.0159186	0.0135324	0.0112697	0.00900695	0.00674421
2nd mRNA	0	0	0	0	0	0	0	0	0	0	0	0	0	0	0	0	0	0	0	0	0	0	0	0	0	0	0	0	0	0	0	0	0	0	0	0	0	0	0	0	0	0	0	0	0	0	0	0	0
2nd mRNA	0	0	0	0	0	0	0	0	0	0	0	0	8.54975e-05	0.000172508	0.000257269	0.000334688	0.000406983	0.000474791	0.000541225	0.000606339	0.000669773	0.000731611	0.000794638	0.000858071	0.000772574	0.000685563	0.000600803	0.000523384	0.000451088	0.00038328	0.000316846	0.000251732	0.000188298	0.000126461	6.34336e-05	0	0	0	0	0	0	0	0	0	0	0	0	0	0
2nd mRNA	0.00106711	0.00121403	0.00135522	0.0014955	0.00164143	0.00178448	0.00163756	0.00148761	0.00133765	0.0011856	0.00103139	0.000872679	0.000717368	0.000570452	0.00042926	0.000288979	0.00014305	0	0	0	0	0	0	0	0	0	0	0	0	0	0	0	0	0	0	0	0	0	0	0	0	0	0	0	0	0	0	0	0
2nd mRNA	0	0	0	0	0	6.03871e-05	0.000234094	0.0004078	0.000580414	0.000750883	0.00104146	0.00137748	0.0017135	0.00205359	0.00244934	0.0028475	0.00324086	0.00350845	0.00357281	0.00366197	0.00428317	0.00489518	0.00530254	0.00568225	0.00610922	0.00651799	0.00678607	0.00704565	0.00730405	0.00762196	0.00797154	0.00823974	0.00744593	0.00666346	0.00596551	0.00524979	0.0044868	0.00373794	0.00307411	0.00241637	0.00176461	0.00111872	0.000531064	0	0	0	0	0	0
2nd mRNA	0.000304525	0.000355326	0.000406127	0.000456929	0.00050773	0.00112581	0.00174389	0.00226037	0.00277656	0.00335646	0.00410037	0.00497905	0.00585773	0.00673641	0.00761509	0.00849377	0.00937244	0.00911482	0.0088572	0.00865066	0.00844212	0.00810855	0.00744783	0.00772346	0.00799909	0.00827472	0.00855035	0.00882597	0.0091016	0.00994625	0.0107909	0.0116355	0.0124822	0.0133835	0.0144479	0.0132428	0.0120377	0.0108326	0.00962747	0.00842236	0.00721725	0.00601215	0.00480704	0.00360193	0.00239682	0.00119841	0	0	0
2nd mRNA	0.000138865	0.000461599	0.00163168	0.0029468	0.00476157	0.00657634	0.00839111	0.0100633	0.011689	0.0133261	0.0150732	0.017135	0.0190207	0.020489	0.0202372	0.019751	0.0183429	0.0169448	0.01554	0.0142679	0.0130331	0.011793	0.0104338	0.00837201	0.00634739	0.00455643	0.0036381	0.00280919	0.00240256	0.00198585	0.00157592	0.00117575	0.000784881	0.000387859	0	0	0	0	0	0	0	0	0	0	0	0	0	0	0
2nd mRNA	0.00943469	0.00965283	0.00998265	0.00973626	0.00898948	0.00810761	0.00718513	0.00626264	0.00531523	0.00436782	0.0034204	0.00247935	0.00158052	0.000974933	0.00037318	6.58857e-05	0	0	0	0	0	0	0	0	0	0	0	0	0	0	0	0	0	0	0	0	0	0	0	0	0	0	0	0	0	0	0	0	0
2nd mRNA	0	0	0	0	0	0	0	0	0	0	0	0	0	0	0	0	5.24881e-05	0.000105278	0.000158682	0.000212085	0.000265489	0.000318893	0.000372296	0.000426971	0.000483671	0.000542932	0.000602193	0.000661454	0.000608966	0.000556176	0.000502772	0.000449369	0.000395965	0.000342561	0.000289158	0.000234483	0.000177782	0.000118522	5.92608e-05	0	0	0	0	0	0	0	0	0	0
2nd mRNA	0.000603156	0.000778533	0.000961986	0.00115836	0.00135897	0.00155815	0.00175732	0.0019565	0.00215711	0.00212049	0.00195549	0.00179049	0.0016913	0.00158623	0.00147162	0.00134089	0.00120465	0.00106985	0.000935886	0.000805074	0.000673304	0.000674612	0.000743934	0.000812775	0.000742965	0.000672659	0.000603819	0.000538169	0.000473798	0.000409428	0.00034421	0.000275844	0.000300217	0.000419259	0.0005393	0.000659822	0.000849184	0.00104313	0.00124354	0.00144229	0.00163781	0.00183493	0.00201712	0.00218413	0.00216751	0.00197962	0.00179026	0.0016009	0.00141154
2nd mRNA	9.72678e-05	0.000198564	0.000299265	0.000399377	0.000499489	0.000600786	0.000703913	0.000806423	0.000913417	0.00102315	0.00113432	0.00124694	0.00114968	0.00104838	0.000947679	0.000847567	0.000747455	0.000646159	0.000543031	0.000440522	0.000333527	0.000223789	0.000112626	0	0	0	0	0	0	0	0	0	0	0	0	0	0	0	0	0	0	0	0	0	0	0	0	0	0
2nd mRNA	0	0	0	0	0	0	0	0	0	7.35214e-05	0.000146075	0.000218155	0.000293177	0.000372517	0.000452432	0.000531771	0.000615318	0.000701476	0.000789002	0.000873834	0.000964976	0.000891455	0.000818901	0.000746821	0.000671799	0.00059246	0.000512545	0.000433205	0.000349658	0.0002635	0.000175975	9.11423e-05	0	0	0	0	0	0	0	0	0	0	0	0	0	0	0	0	0
2nd mRNA	0.00386043	0.00434897	0.0047071	0.00492673	0.00521072	0.00549471	0.00507291	0.0046511	0.0042293	0.00381021	0.00339148	0.00297387	0.00255664	0.00213434	0.00177954	0.00161758	0.00189207	0.00224894	0.00301511	0.00386495	0.00475936	0.00572944	0.0067772	0.00781345	0.0088811	0.00991658	0.0109282	0.0116198	0.011028	0.0102524	0.00942228	0.00850845	0.00755004	0.00651596	0.00540385	0.00430212	0.00316862	0.0020669	0.000985389	0.000101374	0	0	0	0	0	0	0	0	0
2nd mRNA	0.00126256	0.00138186	0.00152506	0.00170261	0.00190866	0.0022068	0.00250298	0.00281673	0.00281673	0.00266503	0.0025112	0.00235736	0.00220352	0	0	0	0	0	0	0	0	0	0	0	0	0	0	0	0	0	0	0	0	0	0	0	0	0	0	0.000162081	0.000376023	0.000589966	0.000799046	0.00100813	0.00121721	0.00142629	0.00163537	0.00184445	0.00204888
2nd mRNA	0.00280596	0.00245883	0.0021371	0.00180938	0.00146897	0	0	0	0	0	0	0	0	0	0	0	0	0	0	0	0	0	0	0	0	0	0	0	0	0	0	0	0	5.90445e-05	0.000118089	0.000177134	0.000236178	0.000294867	0.000353556	0.000412245	0.000470934	0.00052536	0.000579787	0.000634213	0.00068864	0.000629595	0.000570551	0.000511506	0.000452462
2nd mRNA	0.000718683	0.000799807	0.000882774	0.000821592	0.000892763	0.000962518	0.00102809	0.00107473	0.00111245	0.00115093	0.00118365	0.00121784	0.00124807	0.00128517	0.00131962	0.00143169	0.00129685	0.00116305	0.00109608	0.00104164	0.000989913	0.000937027	0.00088713	0.000838621	0.000796404	0.000743228	0.000690857	0.000646036	0.000713753	0.000782891	0.000719106	0.00065532	0.000592746	0.000530565	0.000468384	0.00040334	0.000403297	0.000407349	0.000626372	0.000831588	0.00103634	0.00123602	0.00149114	0.00179523	0.0020956	0.00239416	0.00269272	0.00298948	0.00315929
2nd mRNA	0	0	0	0	0	0	0	0	0	0	0	0	0	0	0	0	0	0	0	0	0	0	0	0	0	0	0	0	0	0	0	0	0	0	0	0	0	0	0	0	0	0	0	0	0	0	0	0	0
2nd mRNA	0.00149582	0.00111639	0.000736951	0.000357515	7.95474e-05	0	0	0	0	0	0	0	0	0	0	0	0	0	0	0	0	0	0	0	0	0	0	0	0	0	0	0	0	0	0	0	0	0	0	0	0	0	0	0	0	0	0	0	0
2nd mRNA	0.000632777	0.000632777	0.000429285	0.000334828	0	0	0	0	0	0	0	0	0	0	0.0016736	0.00183094	0.00205183	0.00226944	0.002492	0.00256252	0.00301948	0.00297604	0.00299685	0.00326915	0.00360044	0.00394339	0.0042844	0.00458757	0.00474672	0.00489263	0.00504444	0.00534551	0.00488856	0.00442446	0.00393754	0.00347344	0.00297002	0.00245346	0.00195003	0.00148953	0.00110949	0.000745968	0.000371598	0	0	0	0	0	0
2nd mRNA	0.00276662	0.00274952	0.00296581	0.00319821	0.0034421	0.00373779	0.00423	0.00472622	0.00525175	0.00589818	0.00737119	0.00914308	0.0110309	0.0129763	0.0145266	0.016312	0.0181328	0.0198349	0.021062	0.0223321	0.0235891	0.0248052	0.0235236	0.0214807	0.0193311	0.0171237	0.0151027	0.0128466	0.010555	0.00833301	0.00638954	0.00439904	0.00239237	0.000417801	0	0	0	0	0	0	0	0	0	0	0	0	0	0	0
1st mRNA	0.00176328	0.00195393	0.00200765	0.00204555	0.00188251	0.00170739	0.00152693	0.00134508	0.00115596	0.000965313	0.000779169	0.000590046	0.000399398	0.00020875	9.89629e-05	0	0	0	0	0	0	0	0	0	0	0	0	0	0	0	0	0	0	0	0	0	0	0.000238511	0.000484654	0.000743207	0.00108446	0.00142858	0.00180086	0.00216649	0.00260919	0.0030303	0.00345141	0.00386912	0.00427064
1st mRNA	0.00583643	0.00558747	0.00530304	0.00486438	0.00439654	0.00393243	0.00346832	0.00301168	0.00256063	0.00329656	0.00417319	0.00527954	0.00657651	0.00793102	0.00918553	0.0103223	0.0113318	0.0123206	0.0133934	0.0143831	0.0156087	0.0148729	0.0139709	0.0131609	0.0120825	0.0110042	0.0100368	0.00925278	0.00859319	0.0079452	0.00714779	0.00642834	0.00521645	0.00464774	0.00410455	0.00358148	0.00313615	0.00269081	0.00224011	0.0017894	0.0013387	0.000893361	0.000513483	0.000131331	0	0	0	0	0
1st mRNA	0	0	0	0	0	0	0	0	0	0	0	0	0	0	0	0	0	0	0	0	0	0	0	0	0	0	0	0	0	0	0	0	0	0	0	0	0	0	0	0	0	0	0	0	0	0	0	4.97997e-05	9.95995e-05
1st mRNA	0	0	0	0	0	0	0	0	0	0.00014589	0.000287149	0.000427296	0.000567442	0.000712147	0.000856851	0.0010688	0.00128076	0.00149949	0.0017131	0.0019301	0.00224674	0.00233927	0.002532	0.00273869	0.00293253	0.00312181	0.0033111	0.00336244	0.00341379	0.00344895	0.00348565	0.00351379	0.00334956	0.00320186	0.00286787	0.00252104	0.00218705	0.00185306	0.00151907	0.00125577	0.000992477	0.000738583	0.000488265	0.000243126	9.07145e-05	0	0	0	0
1st mRNA	0	0	0	0	0	0	0	0	0	0	0	0	0	0	0	0	0	0	0	0	0	0	0	0	0	0	0	0	0	0	0	0	0	0	0	0	0	0	0.000424208	0.000857638	0.00128641	0.00170178	0.00212599	0.00254136	0.00295673	0.00335951	0.0037093	0.0040283	0.0043215
1st mRNA	0	0	0	0	0	0	0	0	0	0	0	0	0	0	0	0	0	0	0	0	0	0	0	0	0	0	0	0	0	0	0	0	0	0	0	0	0	0	0	0	0	0	0	0	0	0	0	5.82469e-05	0.000116494
1st mRNA	0.00195767	0.00204755	0.00213054	0.00220792	0.00217066	0.00196133	0.00176139	0.00157004	0.00137009	0.00116216	0.000952824	0.000739189	0.000525554	0.000374856	0.000228287	8.56258e-05	0	0	0	0	0	0	0.000231557	0.000463115	0.000825777	0.00118844	0.00153308	0.00187772	0.00221198	0.00255032	0.0028806	0.00321088	0.00354117	0.00387145	0.00374551	0.00361956	0.0032569	0.00289424	0.0025496	0.00220496	0.00187069	0.00153236	0.00120208	0.000871795	0.000541513	0.000211231	0.000105616	0	0
[truncated: 336 more columns]

## Sheet: Moderna
Vaccine Dose	hour -24.0	hour -23.8	hour -23.5	hour -23.2	hour -23.0	hour -22.8	hour -22.5	hour -22.2	hour -22.0	hour -21.8	hour -21.5	hour -21.2	hour -21.0	hour -20.8	hour -20.5	hour -20.2	hour -20.0	hour -19.8	hour -19.5	hour -19.2	hour -19.0	hour -18.8	hour -18.5	hour -18.2	hour -18.0	hour -17.8	hour -17.5	hour -17.2	hour -17.0	hour -16.8	hour -16.5	hour -16.2	hour -16.0	hour -15.8	hour -15.5	hour -15.2	hour -15.0	hour -14.8	hour -14.5	hour -14.2	hour -14.0	hour -13.8	hour -13.5	hour -13.2	hour -13.0	hour -12.8	hour -12.5	hour -12.2	hour -12.0
Booster mRNA	0.000185468	0.000248016	0.00030927	0.000370949	0.000429382	0.000484893	0.000542195	0.000600245	0.000658678	0.000716729	0.00065505	0.00059294	0.000643976	0.000703465	0.000770015	0.000842476	0.000919301	0.000999048	0.00107479	0.00115546	0.00123342	0.00140678	0.00165472	0.00190948	0.00189537	0.00186209	0.00181975	0.00176464	0.0017084	0.0016544	0.00160204	0.00154023	0.00148127	0.00124987	0.00100193	0.000747173	0.00064856	0.000559807	0.000474342	0.000395316	0.00031629	0.000235038	0.000154354	7.74349e-05	0	0	0	0	0
Booster mRNA	0	0	0	0	0	0	0	0	0	0	0	6.14589e-05	0.000117591	0.000171913	0.000228422	0.000284932	0.000340692	0.000396086	0.000450408	0.00050473	0.000558359	0.000609389	0.000659807	0.000598348	0.000542216	0.000487894	0.000431385	0.000374876	0.000319115	0.000263721	0.000209399	0.000155078	0.000101448	5.04184e-05	0	0	0	0	0	0	0	0	0	0	0	0	0	0	0
Booster mRNA	0	0	0	0	0	0	0.00116615	0.00116615	0.00122618	0.00221555	0.00320492	0.00417597	0.0051716	0.00585565	0.00658589	0.00733381	0.00811145	0.00911985	0.0101218	0.0110989	0.011945	0.0110239	0.0101027	0.00919938	0.00826838	0.00731006	0.00634401	0.00537796	0.00441191	0.00346563	0.00252612	0.00161185	0.000768501	0.000700322	0.000632143	0.000564377	0.000499745	0.000436574	0.000374455	0.000312336	0.000250218	0.000188099	0.000125633	6.28166e-05	0	0	0	0	0
Booster mRNA	0	0	0	0	0	0	0	0	0	0.0017589	0.0017589	0.0017589	0.0017589	0.0017589	0.0017589	0.0017589	0.00125245	0.000800258	0.000388509	0.000188368	0	0	0	0	0.000150608	0.000304444	0.000472701	0.000643629	0.000813212	0.000981469	0.00115515	0.00131709	0.00147902	0.00166	0.0018523	0.00204632	0.00189571	0.00174188	0.00157362	0.00140269	0.00123311	0.00106485	0.000891168	0.000729236	0.000567304	0.000386321	0.000194027	0	0
Booster mRNA	0	0	0	0	0	0	0	0	0	0	0	0	0	0	0	0	0	0	0	0	0	0	0	0	0	0	0	0	0	0	0	0	0	0	0	0	0	0	0	0	0	0	0	0	0	0	0	0	0
Booster mRNA	0	0	0	0	0	0	0	0	0	0	0	0	0	0	0	0	0	0	0.000697361	0.00142701	0.00217042	0.00292813	0.00411829	0.00529701	0.00646451	0.00753983	0.00850508	0.00941991	0.0103794	0.0113902	0.01109	0.0107696	0.0104323	0.0100522	0.00893171	0.00782029	0.00672011	0.00571256	0.00481508	0.0039662	0.00300668	0.00199589	0.00159876	0.00118951	0.000783359	0.000405809	0.000336114	0.000268806	0.000201498
Booster mRNA	0.000259432	0.000326404	0.000393898	0.000462463	0.000529958	0.000597452	0.000661924	0.000719906	0.000772584	0.000708112	0.000696691	0.00068653	0.000671525	0.000658387	0.000644405	0.000628723	0.000614112	0.000599501	0.000713216	0.000833422	0.000968954	0.00115835	0.00123863	0.00131439	0.00139201	0.00146317	0.00153465	0.0016075	0.00168036	0.00175321	0.00157502	0.00139683	0.00120862	0.00101923	0.000886375	0.000756783	0.00062719	0.000502199	0.000377207	0.000251471	0.000125736	0	0	0	0	0	0	0	0
Booster mRNA	0.0010286	0.000940672	0.0008543	0.000768434	0.000682567	0.000598181	0.000514753	0.000430849	0.000344982	0.00025861	0.000172239	8.58668e-05	0	0	0	0	0	0	0	0	0	0	0	0	0	0	0	0	0	0	0	0	0	0	0	0	0	0	0	0	0	0	0	0	0	0	0	0	0
Booster mRNA	0.000323639	0.000396363	0.00046493	0.000529357	0.000588613	0.000647869	0.000707125	0.000766749	0.000826373	0.000742899	0.000662904	0.000580149	0.000502734	0.000430011	0.000361443	0.000297017	0.000237761	0.000178504	0.000119248	5.96242e-05	0	0	0	0	0	0	0	0	0	0	0	0	0	0	0	0	0	0	0	0	0	0	0	0	0	0	0	0	0
Booster mRNA	0	0	0	0	0	0	0	0	0	0	0	0	0	0	0	0	0	0	0	0	0	0	0	0	0	0	0	0	0	0	0	0	0	0	0	0	0	0	0	0	0	0	0	0	0	0	0	0	0
Booster mRNA	0.000726142	0.000908692	0.00109258	0.00129427	0.00150444	0.00172191	0.00194521	0.00267502	0.00330072	0.00366088	0.00399192	0.00427923	0.00454103	0.00480923	0.00507608	0.00528447	0.00550376	0.00572262	0.00592541	0.0051956	0.0045186	0.00400406	0.00351271	0.0030505	0.00260345	0.0021527	0.00170195	0.00129187	0.000862421	0.000426097	0	0	0	0	0	0	0	0	0	0	0	0	0	0	0	0	0	0	0
Booster mRNA	0.00115471	0.00103511	0.000915522	0.00079593	0.000676337	0.000556073	0.000431613	0	0	0	0	0	0	0	0	0	0	0	0	0	0	0	0	0	0	0	0	0	0	0	0	0	0	0	0	0	0	0	0	0	0	0	0	0	0	0	0	0	0
2nd mRNA	0	0	6.80335e-05	0.000134659	0.000202217	0.000272734	0.000442375	0.000613363	0.00077909	0.000955684	0.00113228	0.00130059	0.00146761	0.00163462	0.001658	0.0016814	0.00170253	0.00171689	0.00154725	0.00137626	0.00121054	0.00103394	0.000857349	0.000689033	0.000522021	0.00035501	0.000263596	0.000173568	8.48837e-05	0	0	0	0	0	0	0	0	0	0	0	0	0	0	0	0	0	0	0	0
2nd mRNA	0.00120932	0.00107796	0.000946605	0.000815249	0.000682383	0.000547187	0.00041039	0.000273593	0.000136797	0	0	0	6.1722e-05	0.000123081	0.00018444	0.000246901	0.000307546	0.000367841	0.000428136	0.000489136	0.000549431	0.000609037	0.000668643	0.000730002	0.00066828	0.000606921	0.000545562	0.000483101	0.000422455	0.00036216	0.000301865	0.000240865	0.000180571	0.000120965	6.13589e-05	0	0	0	0	0	0	0	0	0	0	0	0	0	0.000184231
2nd mRNA	0	0	0	0	0	0	6.16476e-05	0.000122207	0.000181037	0.000239866	0.000299721	0.000360639	0.000421557	0.000482475	0.000543393	0.000604311	0.000665229	0.000726147	0.000876848	0.0010262	0.00117727	0.00132835	0.00147485	0.00161684	0.00175883	0.00190082	0.00204282	0.00218481	0.0023268	0.00247579	0.00226344	0.00211213	0.00226997	0.00246079	0.00281552	0.00322934	0.00373044	0.00434757	0.00414466	0.00394175	0.00373884	0.00352893	0.00352893	0	0	0	0	0	0
2nd mRNA	0	0	0	0	0	0	0	0	0	0	0	0	0	0	0	0	0	0	0	0	0	0	0	0	0	0	0	7.37151e-05	0.000148977	0.000225306	0.000504382	0.000783458	0.00104924	0.00131685	0.00156892	0.00180571	0.00204108	0.00228375	0.00252643	0.00262428	0.00271752	0.0028077	0.00252863	0.00224955	0.00198377	0.00171616	0.00146409	0.0012273	0.000991934
2nd mRNA	0	0	0	0	0	0	0	0	0	0	0	0	0	0	0	0	0	0	0	0	0	0	0	0	0	0	0	0.0103716	0.0111408	0.0111408	0.0111408	0.0111408	0.0111408	0.0111408	0.00898675	0.00705746	0.00531047	0.00370273	0.00215983	0.000769189	0	0	0	0	0	0	0	0	0
2nd mRNA	0	0	0	0	0	0	0	0	0	0	0	0	0	0	0	0	0	8.78173e-05	0.000175635	0.000260175	0.000342864	0.000426162	0.000507079	0.000656738	0.00080863	0.000954013	0.00110044	0.00123704	0.00137095	0.00134098	0.00131102	0.00128397	0.0012584	0.00123222	0.00120879	0.00105913	0.000907239	0.000761856	0.000615427	0.000478826	0.00034492	0.000335451	0.000325981	0.00031688	0.000308142	0.000299405	0.00029003	0.00033787	0.000385711
2nd mRNA	0	0	0	0	0	0	0	0	0	0	0	0	0	0	0	0	0	0	0	0	0	0	0	0	0	0	0	0	0	0	0	0	0	0	0	0	0	0	0	0	0	0	0	0	0	0	0	0	0
2nd mRNA	0	0	0	0	0	0	0	0	0	0	0	0	0	0	0	0	0	0	0	0	0	0	0	0	0	0	0	0	0	0	0	0	0	0	0.000135306	0.000281719	0.00068272	0.00119465	0.00170275	0.00217232	0.00262322	0.00307116	0.00351616	0.00396117	0.00440044	0.00483971	0.00501115	0.00515153	0.00484802
2nd mRNA	0	0	0	0	0	0	0	0	0	0	0	0	0	0	0	0	0	0	0	0	0	0	0	0	0	0	5.79852e-05	0.000113782	0.000171391	0.000229	0.000284448	0.000340956	0.000396753	0.00045255	0.000507998	0.000618339	0.000792991	0.000971207	0.00103109	0.00109396	0.00115109	0.00120747	0.00133668	0.00164523	0.00196539	0.00228838	0.00260889	0.00280316	0.00285804
2nd mRNA	0	0	0	0	0.0002059	0.0002059	0.0002059	0	0.0002059	0.000416227	0	0	0	0	0.00190342	0.00219083	0.00209	0.0021849	0.00228135	0.00237781	0.00247426	0.00236039	0.00205325	0.0017491	0.00145355	0.001158	0.000873201	0.000585788	0.000480721	0.000385821	0.000289366	0.000192911	9.64553e-05	0	0	0	0	0	0	0	0	0	0	0	0	0	0	0	0
2nd mRNA	0	0	0	0	0	0	0	0	0	0.000160761	0.000326547	0.000493375	0.000660203	0.000827031	0.000993859	0.00115861	0.0013244	0.00149018	0.00164902	0.00181585	0.00198588	0.00182512	0.00165934	0.00149251	0.00138146	0.00127041	0.00115936	0.00105247	0.000944552	0.000836999	0.000736395	0.000624354	0.000508149	0.000561979	0.000616125	0.000670271	0.000614494	0.000558718	0.000502941	0.000445073	0.000387204	0.000328972	0.00027074	0.000215953	0.000162122	0.000108292	5.41458e-05	0	0
2nd mRNA	0	0	0	0	0	0	0	0	0	0	0	0	0	0	0	0	0	0	0	0	0	0	0	0	0	0	0	0	0	0	0	0	0	0	0	0	0	0	0	0	0	0	0	0	0	0	0	0	0
2nd mRNA	0	0	0	0	0	0	0	0	0	0	0	0	0	0	0	0	0	0	0	0	0	0	0	0.000191791	0.000392861	0.000593932	0.000803451	0.00101122	0.00122074	0.0014268	0.00163809	0.0018549	0.00205122	0.00224301	0.00242908	0.00223729	0.00203622	0.00183515	0.00162563	0.00141785	0.00120833	0.00100228	0.000790984	0.000574177	0.000377856	0.000186066	0	0	0
2nd mRNA	0.000387622	0.000491551	0.000608725	0.000608725	0.000608725	0.000608725	0.000608725	0.000741522	0	0	0	0	0.000475857	0.000371929	0.000254754	0.000254754	0.000254754	0.000254754	0.000254754	0.000121957	8.82902e-05	0.00017934	0.000271347	0.000363355	0.000453466	0.000532927	0.000605164	0.000672922	0.000737192	0.000796653	0.000852683	0.000910188	0.000821898	0.000730848	0.000638841	0.000546833	0.000456722	0.000377261	0.000305024	0.000237266	0.000172996	0.000113535	5.75048e-05	0	0	0	0	0	0
2nd mRNA	0	0	0	0	0	0	0	0	0	0	0	0	0	0	0	0	0	0	0	0	0	0	0	0	0	0	0	8.79762e-05	0.000253906	0.000605074	0.000947571	0.00127588	0.00159847	0.00192294	0.00223641	0.00255529	0.00287416	0.00319304	0.00351192	0.00366748	0.00366975	0.00331859	0.00297609	0.00264778	0.00232519	0.00200072	0.00168725	0.00136838	0.0010495
2nd mRNA	0	0	0	5.58128e-05	0.000111956	0.000169114	0.000228788	0.000290802	0.000352816	0.000415239	0.000477661	0.000539675	0.000600889	0.000663725	0.000730076	0.000674263	0.00061812	0.000560962	0.000501288	0.000439274	0.000377259	0.000314837	0.000252415	0.000190401	0.000129187	6.63509e-05	0	0	0	0	0	0	0	0	0	0	0	0	0	0	0	0	0	0	0	0	0	0	0
2nd mRNA	0	0	0	0	0	0	0	0	0	0	0	0	0	0	0	0	0	0	0	0	0	0	0	0	0	0	0	0	0	0	0	0	0	0	0	0	0	0	0	0	0	0	0	0	0	0	0	0	0
2nd mRNA	0.00316085	0.00479404	0.00695575	0.00909472	0.011446	0.011446	0.011446	0.011446	0.0112957	0.0131433	0	0	0	0	0.0101367	0.00793236	0.00558106	0.00558106	0.00558106	0.00558106	0.00558106	0.00356401	0	0	0	0	0	0	0	0	0	0	0	0	0	0	0	8.11851e-05	0.000267403	0.000447495	0.000627587	0.000816374	0.00101052	0.00122108	0.00144184	0.00166996	0.00190799	0.00217376	0.00247131
2nd mRNA	0.00038164	0.000327253	0.000272866	0.00021848	0.000164093	0.000109395	5.46976e-05	0	0	0	0	0	0	0	0	0	0	0	0	0	0	0	0	0	0	0	0	0	0	0	0	0	0	0	0	0	0	0	0	0	0	0	0	0	0	0	0	0	0
2nd mRNA	0	0	0	0	0	0	0	0	0	0	0	8.42339e-05	0.000174485	0.000270621	0.000362752	0.000454883	0.000547014	0.000637264	0.000726604	0.000807746	0.00088207	0.000950633	0.00101519	0.000930958	0.000840707	0.000744571	0.00065244	0.000560309	0.000468178	0.000377927	0.000288588	0.000207445	0.000133121	6.45589e-05	0	0	0	0	0	0	0	0	7.49485e-05	0.000149897	0.000224846	0.000297637	0.000370429	0.000440693	0.000504329
2nd mRNA	0.00167775	0.00110451	0.000520386	0.00013544	0.000113975	0.000170963	0.000227615	0.000284267	0.000340588	0.000396582	0.000501657	0.000602624	0.00070359	0.000804556	0.000905523	0.000895962	0.000886402	0.000876842	0.000867617	0.000858392	0.000849498	0.000840932	0.000735857	0.00063489	0.000533924	0.000432958	0.000331991	0.000284564	0.000237137	0.000189709	0.000142282	9.48547e-05	4.74273e-05	0	0	0	0	0	0	0	0	0	0	0	0	0	0	0	0
2nd mRNA	0.000627994	0.00075502	0.000895559	0.00105283	0.00123135	0.00127137	0.00131325	0.00135905	0.00140485	0.00134949	0.00123494	0.00111699	0.000998331	0.000871305	0	0	0.000394973	0.000299584	0.000202342	0.000101171	0	0	0	0	0	0	0	0	0	0	0	0	0	0	0	0	0	0	0	0	0	0	0	0	0	0	0	0	0
2nd mRNA	0.0015732	0.00139791	0.00122159	0.00104527	0.000866878	0.000680825	0.000491283	0.00029307	8.39203e-05	0	0	0	0	0	0	0	0	0	0	0	0	0	0	0	0	0	0	0	0	0	0	0	0	0	0	0	0	0	0	0	0	0	0	0	0	0	0	0	0
2nd mRNA	0.000940091	0.00094569	0.00101375	0.00108181	0.0011503	0.00122825	0.0011643	0.00118416	0.00135737	0.00153058	0.00170496	0.00187934	0.00204927	0.00220224	0.00222351	0.00224478	0.00226638	0.00226262	0.00231788	0.00222242	0.00198141	0.00174039	0.00149938	0.00125837	0.00102103	0.000797355	0.00064293	0.000488505	0.000332927	0.000192067	6.25797e-05	0	0	0	0	0	0	0	0	0	0	0	0	0	0	0	0	0	0
1st mRNA	0.00152052	0.00127156	0.00102438	0.000792236	0.000569137	0.000347477	0.000137981	0	0	0	0	0	0	0	0	0	0	0	0	0	0	0	0	0	0	0	0	0	0	0	0	0.000888142	0.00100319	0.00111898	0.00118032	0.00118032	0.00118032	0.00118032	0.00100034	0.00083508	0.000679712	0.000538796	0.00041256	0.000292175	0.000177124	6.13395e-05	0	0	0
1st mRNA	0	0	0	0	0	0	0	0	0	0	0	0	0	0	0	0	0	0	0	0	0	0	0	0	0	0	0	0	0	0	0	0	0	0	0	0	0	0	0	0	0	0	0	0	0	0	0	0	0
1st mRNA	0	0.00027008	0.000538482	0.000805227	0.00106872	0.00133546	0.00159896	0.00186245	0.00212594	0.00239105	0.00265454	0.00291486	0.00317518	0.0029051	0.0026367	0.00246865	0.0023026	0.00213455	0.00197239	0.00181446	0.00165801	0.00151073	0.00137081	0.00123716	0.00110351	0.00123232	0.0013559	0.0012572	0.00115976	0.00106106	0.000959728	0.000854173	0.000747131	0.000629301	0.000505724	0.000379057	0.000252391	0.000123577	0	0	0	0	0	0	0	0	0	0	0
1st mRNA	0.00197924	0.00209001	0.00219047	0.00229093	0.00237559	0.00244057	0.0022194	0.00198396	0.00174269	0.00150142	0.00126015	0.00101063	0.000761107	0.000595494	0.00043796	0.000280426	0.000133632	0	0	0	0	0	0	0	0	0	0	0	0	0	0	0	0	0	0	0	0	0	0	0	0	0	0	0	0	0	0	0	0
1st mRNA	0	0	0	0	0	0	0	0	0	0	0	0	0	0	0	0	0	0	0	0	0	0	0	0	0	0	0.00164228	0.0018554	0.00205907	0.00226535	0.00240874	0.00256102	0.00271763	0.002364	0.00204851	0.00176869	0.00151923	0.00129576	0.00107534	0.000862232	0.000658561	0.000452279	0.000308892	0.000156606	0	0	0	0	0
1st mRNA	0.00753715	0.00307338	0.00162335	0.000827261	0.000987191	0.00115496	0.00130913	0.00144713	0.00158294	0.00173046	0.00159572	0.00146098	0.00132408	0.00118607	0.00104581	0.000903203	0.000743274	0	0	0	0	0	0	0	0	0	0	0	0	0	0	0	0	0	0	0	0	0	0	0	0	0	0	0	0	0	0	0	0
1st mRNA	0	0	0	0	0	0	0	0	0	0	0	0	0	0	0	0	0	0	0	0	0	0	0	0	0	0	0	0	0	0	0	0	0	0	0	0	0	0	0	0	0	0	0	0	0	0	0	0	0
[truncated: 336 more columns]
