# Supplementary material for: Development of a personalized digital biomarker of vaccine-associated reactogenicity using wearable sensors and digital twin technology
Source: Commun Med (Lond). 2025 Apr 13;5:115. doi: 10.1038/s43856-025-00840-8 (PMC11994808; doi:10.1038/s43856-025-00840-8)
Supplement: Supplementary file 8 — Supplementary Data 4 [file 43856_2025_840_MOESM8_ESM.xlsx]

## Sheet: Histogram
MCIR AUC BIN CENTERS	Local + None Symptoms Reported COUNTS	Systemic Symptoms Reported COUNTS
0.01	7	15
0.03	2	9
0.05	6	6
0.07	1	5
0.09	0	6
0.11	1	4
0.13	1	2
0.15	0	3
0.17	0	4
0.19	0	1
0.21	1	3
0.23	0	4
0.25	0	1
0.27	0	0
0.29	0	1
0.31	0	2
0.33	0	1
0.35	0	0
0.37	0	0
0.39	0	2
0.41	0	0
0.43	0	0
0.45	0	0
0.47	0	0
0.49	0	1

## Sheet: Curve Fit
MCIR AUC LOCAL	Local + None Symptoms Reported CURVE FIT	MCIR AUC SYSTEMIC	Systemic Symptoms Reported CURVE FIT
6.86006e-05	2.8769	0.000154224	11.266
0.00345748	2.69119	0.00777293	10.5388
0.00684636	2.51747	0.0153916	9.85847
0.0102352	2.35496	0.0230104	9.22208
0.0136241	2.20294	0.0306291	8.62677
0.017013	2.06073	0.0382478	8.06989
0.0204019	1.92771	0.0458665	7.54896
0.0237908	1.80327	0.0534852	7.06166
0.0271796	1.68686	0.0611039	6.60581
0.0305685	1.57797	0.0687226	6.17939
0.0339574	1.47611	0.0763413	5.78049
0.0373463	1.38082	0.08396	5.40735
0.0407351	1.29169	0.0915787	5.05829
0.044124	1.20831	0.0991975	4.73176
0.0475129	1.13031	0.106816	4.42632
0.0509018	1.05734	0.114435	4.14059
0.0542907	0.989088	0.122054	3.8733
0.0576795	0.92524	0.129672	3.62327
0.0610684	0.865514	0.137291	3.38938
0.0644573	0.809643	0.14491	3.17059
0.0678462	0.757378	0.152528	2.96592
0.0712351	0.708487	0.160147	2.77446
0.0746239	0.662753	0.167766	2.59536
0.0780128	0.61997	0.175385	2.42782
0.0814017	0.57995	0.183003	2.2711
0.0847906	0.542512	0.190622	2.1245
0.0881794	0.507492	0.198241	1.98735
0.0915683	0.474732	0.205859	1.85907
0.0949572	0.444087	0.213478	1.73906
0.0983461	0.41542	0.221097	1.6268
0.101735	0.388603	0.228716	1.52178
0.105124	0.363518	0.236334	1.42355
0.108513	0.340052	0.243953	1.33165
0.111902	0.318101	0.251572	1.24569
0.11529	0.297567	0.25919	1.16528
0.118679	0.278358	0.266809	1.09006
0.122068	0.260389	0.274428	1.01969
0.125457	0.24358	0.282047	0.953869
0.128846	0.227857	0.289665	0.892294
0.132235	0.213148	0.297284	0.834694
0.135624	0.199389	0.304903	0.780813
0.139013	0.186518	0.312521	0.730409
0.142402	0.174478	0.32014	0.683259
0.14579	0.163215	0.327759	0.639153
0.149179	0.152679	0.335377	0.597894
0.152568	0.142823	0.342996	0.559299
0.155957	0.133603	0.350615	0.523194
0.159346	0.124979	0.358234	0.489421
0.162735	0.116911	0.365852	0.457828
0.166124	0.109364	0.373471	0.428274
0.169513	0.102304	0.38109	0.400627
0.172901	0.0957005	0.388708	0.374766
0.17629	0.0895228	0.396327	0.350574
0.179679	0.0837438	0.403946	0.327943
0.183068	0.078338	0.411565	0.306774
0.186457	0.073281	0.419183	0.286971
0.189846	0.0685506	0.426802	0.268446
0.193235	0.0641255	0.434421	0.251117
0.196624	0.059986	0.442039	0.234907
0.200012	0.0561137	0.449658	0.219743
0.203401	0.0524915	0.457277	0.205558
0.20679	0.049103	0.464896	0.192289
0.210179	0.0459333	0.472514	0.179876
0.213568	0.0429682	0.480133	0.168265
0.216957	0.0401945	0.487752	0.157403
0.220346	0.0375998	0.49537	0.147242
0.223735	0.0351726	0.502989	0.137737
0.227123	0.0329022	0.510608	0.128846
0.230512	0.0307782	0.518227	0.120529
0.233901	0.0287914	0.525845	0.112748
0.23729	0.0269329	0.533464	0.10547
0.240679	0.0251943	0.541083	0.0986616
0.244068	0.0235679	0.548701	0.0922927
0.247457	0.0220466	0.55632	0.086335
0.250846	0.0206234	0.563939	0.0807619
0.254234	0.0192921	0.571557	0.0755485
0.257623	0.0180468	0.579176	0.0706716
0.261012	0.0168818	0.586795	0.0661096
0.264401	0.015792	0.594414	0.0618421
0.26779	0.0147726	0.602032	0.05785
0.271179	0.013819	0.609651	0.0541156
0.274568	0.0129269	0.61727	0.0506223
0.277957	0.0120925	0.624888	0.0473545
0.281346	0.0113119	0.632507	0.0442977
0.284734	0.0105817	0.640126	0.0414381
0.288123	0.0098986	0.647745	0.0387632
0.291512	0.00925962	0.655363	0.0362609
0.294901	0.00866188	0.662982	0.0339202
0.29829	0.00810274	0.670601	0.0317306
0.301679	0.00757969	0.678219	0.0296823
0.305068	0.0070904	0.685838	0.0277662
0.308457	0.00663269	0.693457	0.0259738
0.311845	0.00620454	0.701076	0.0242972
0.315234	0.00580402	0.708694	0.0227287
0.318623	0.00542935	0.716313	0.0212615
0.322012	0.00507888	0.723932	0.019889
0.325401	0.00475102	0.73155	0.0186051
0.32879	0.00444433	0.739169	0.0174041
0.332179	0.00415744	0.746788	0.0162807
0.335568	0.00388906	0.754407	0.0152297
