# Supplementary material for: Development of a personalized digital biomarker of vaccine-associated reactogenicity using wearable sensors and digital twin technology
Source: Commun Med (Lond). 2025 Apr 13;5:115. doi: 10.1038/s43856-025-00840-8 (PMC11994808; doi:10.1038/s43856-025-00840-8)
Supplement: Supplementary file 9 — Supplementary Data 5 [file 43856_2025_840_MOESM9_ESM.xlsx]

## Sheet: 5a data
MCIR Total Response (AUC)	GMC [ELU/mL]
0.0072	0
0.0146028	21448.9
0.110015	64007.8
0.162589	40449.5
0.010453	29191.8
0.206538	95477.2
0.495492	44899.9
0.0553707	21101.9
0.153579	69984.9
0.00215626	24956.9
0.0163126	66713.8
0.0268221	13974.2
0.0175194	73419.7
0.169508	128530
0.1798	25881.7
0.0633128	51024.2
0.0764514	17226.3
0.00721639	0
0.225805	49468.2
0.0432395	16701.9

## Sheet: 5a Curve Fit
MCIR Total Response (AUC)	GMC [ELU/mL]
0	9986.2
0.00505051	12038.2
0.010101	14090.2
0.0151515	16142.2
0.020202	18194.2
0.0252525	20246.2
0.030303	22298.3
0.0353535	24350.3
0.040404	26402.3
0.0454545	28454.3
0.0505051	30506.3
0.0555556	32558.3
0.0606061	34610.3
0.0656566	36662.3
0.0707071	38714.3
0.0757576	40766.3
0.0808081	42818.4
0.0858586	44870.4
0.0909091	46922.4
0.0959596	48974.4
0.10101	51026.4
0.106061	53078.4
0.111111	55130.4
0.116162	57182.4
0.121212	59234.4
0.126263	61286.4
0.131313	63338.4
0.136364	65390.5
0.141414	67442.5
0.146465	69494.5
0.151515	71546.5
0.156566	73598.5
0.161616	75650.5
0.166667	77702.5
0.171717	79754.5
0.176768	81806.5
0.181818	83858.5
0.186869	85910.5
0.191919	87962.6
0.19697	90014.6
0.20202	92066.6
0.207071	94118.6
0.212121	96170.6
0.217172	98222.6
0.222222	100275
0.227273	102327
0.232323	104379
0.237374	106431
0.242424	108483
0.247475	110535
0.252525	112587
0.257576	114639
0.262626	116691
0.267677	118743
0.272727	120795
0.277778	122847
0.282828	124899
0.287879	126951
0.292929	129003
0.29798	131055
0.30303	133107
0.308081	135159
0.313131	137211
0.318182	139263
0.323232	141315
0.328283	143367
0.333333	145419
0.338384	147471
0.343434	149523
0.348485	151575
0.353535	153627
0.358586	155679
0.363636	157731
0.368687	159783
0.373737	161835
0.378788	163887
0.383838	165939
0.388889	167991
0.393939	170043
0.39899	172095
0.40404	174147
0.409091	176199
0.414141	178251
0.419192	180303
0.424242	182355
0.429293	184407
0.434343	186459
0.439394	188511
0.444444	190563
0.449495	192615
0.454545	194667
0.459596	196719
0.464646	198771
0.469697	200823
0.474747	202875
0.479798	204927
0.484848	206979
0.489899	209031
0.494949	211083
0.5	213135

## Sheet: 5b Data
MCIR Total Response (AUC)	CD4+ > IL-21+ | Percent of CD4+
0.0146028	-0.001091
0.162589	0.035613
0.010453	-0.001835
0.206538	0.000457
0.495492	0
0.0553707	-0.004161
0.153579	0.008137
0.00215627	-0.00084
0.0163126	0.005076
0.0268221	-0.00727
0.0175194	0.004168
0.169508	0.025633
0.1798	0.014131
0.0633128	0.005394
0.0764514	0
0.00721638	-0.008626
0.0432395	-0.0261

## Sheet: 5b Curve Fit
MCIR Total Response (AUC)	CD4+ > IL-21+ | Percent of CD4+
0	-0.00259265
0.00505051	-0.00220291
0.010101	-0.00181318
0.0151515	-0.00142345
0.020202	-0.00103372
0.0252525	-0.000643985
0.030303	-0.000254252
0.0353535	0.00013548
0.040404	0.000525212
0.0454545	0.000914945
0.0505051	0.00130468
0.0555556	0.00169441
0.0606061	0.00208414
0.0656566	0.00247387
0.0707071	0.00286361
0.0757576	0.00325334
0.0808081	0.00364307
0.0858586	0.0040328
0.0909091	0.00442254
0.0959596	0.00481227
0.10101	0.005202
0.106061	0.00559173
0.111111	0.00598147
0.116162	0.0063712
0.121212	0.00676093
0.126263	0.00715066
0.131313	0.0075404
0.136364	0.00793013
0.141414	0.00831986
0.146465	0.00870959
0.151515	0.00909933
0.156566	0.00948906
0.161616	0.00987879
0.166667	0.0102685
0.171717	0.0106583
0.176768	0.011048
0.181818	0.0114377
0.186869	0.0118275
0.191919	0.0122172
0.19697	0.0126069
0.20202	0.0129966
0.207071	0.0133864
0.212121	0.0137761
0.217172	0.0141658
0.222222	0.0145556
0.227273	0.0149453
0.232323	0.015335
0.237374	0.0157248
0.242424	0.0161145
0.247475	0.0165042
0.252525	0.016894
0.257576	0.0172837
0.262626	0.0176734
0.267677	0.0180632
0.272727	0.0184529
0.277778	0.0188426
0.282828	0.0192324
0.287879	0.0196221
0.292929	0.0200118
0.29798	0.0204016
0.30303	0.0207913
0.308081	0.021181
0.313131	0.0215708
0.318182	0.0219605
0.323232	0.0223502
0.328283	0.02274
0.333333	0.0231297
0.338384	0.0235194
0.343434	0.0239092
0.348485	0.0242989
0.353535	0.0246886
0.358586	0.0250784
0.363636	0.0254681
0.368687	0.0258578
0.373737	0.0262476
0.378788	0.0266373
0.383838	0.027027
0.388889	0.0274167
0.393939	0.0278065
0.39899	0.0281962
0.40404	0.0285859
0.409091	0.0289757
0.414141	0.0293654
0.419192	0.0297551
0.424242	0.0301449
0.429293	0.0305346
0.434343	0.0309243
0.439394	0.0313141
0.444444	0.0317038
0.449495	0.0320935
0.454545	0.0324833
0.459596	0.032873
0.464646	0.0332627
0.469697	0.0336525
0.474747	0.0340422
0.479798	0.0344319
0.484848	0.0348217
0.489899	0.0352114
0.494949	0.0356011
0.5	0.0359909

## Sheet: 5c Data
MCIR Total Response (AUC)	CD8+ > IFNg+ | Percent of CD8+
0.0146028	-0.003833
0.110015	-0.028603
0.162589	-4.4e-05
0.010453	0.00908
0.206538	-0.038891
0.495492	-0.010354
0.0553707	0.002494
0.153579	-0.044111
0.00215627	0.001806
0.0163126	-0.005389
0.0268221	0.052911
0.0175194	0.012043
0.169508	0.004306
0.0764514	0.02868
0.00721638	0.050099
0.225805	0
0.0432395	0.008669

## Sheet: 5c Curve Fit
MCIR Total Response (AUC)	CD8+ > IFNg+ | Percent of CD8+
0	0.0154392
0.00505051	0.0144073
0.010101	0.0133753
0.0151515	0.0123433
0.020202	0.0113114
0.0252525	0.0102794
0.030303	0.00924743
0.0353535	0.00821547
0.040404	0.0071835
0.0454545	0.00615154
0.0505051	0.00511957
0.0555556	0.00408761
0.0606061	0.00305565
0.0656566	0.00202368
0.0707071	0.000991716
0.0757576	-4.02492e-05
0.0808081	-0.00107221
0.0858586	-0.00210418
0.0909091	-0.00313614
0.0959596	-0.00416811
0.10101	-0.00520007
0.106061	-0.00623204
0.111111	-0.007264
0.116162	-0.00829597
0.121212	-0.00932793
0.126263	-0.0103599
0.131313	-0.0113919
0.136364	-0.0124238
0.141414	-0.0134558
0.146465	-0.0144878
0.151515	-0.0155197
0.156566	-0.0165517
0.161616	-0.0175837
0.166667	-0.0186156
0.171717	-0.0196476
0.176768	-0.0206795
0.181818	-0.0217115
0.186869	-0.0227435
0.191919	-0.0237754
0.19697	-0.0248074
0.20202	-0.0258394
0.207071	-0.0268713
0.212121	-0.0279033
0.217172	-0.0289353
0.222222	-0.0299672
0.227273	-0.0309992
0.232323	-0.0320312
0.237374	-0.0330631
0.242424	-0.0340951
0.247475	-0.0351271
0.252525	-0.036159
0.257576	-0.037191
0.262626	-0.0382229
0.267677	-0.0392549
0.272727	-0.0402869
0.277778	-0.0413188
0.282828	-0.0423508
0.287879	-0.0433828
0.292929	-0.0444147
0.29798	-0.0454467
0.30303	-0.0464787
0.308081	-0.0475106
0.313131	-0.0485426
0.318182	-0.0495746
0.323232	-0.0506065
0.328283	-0.0516385
0.333333	-0.0526705
0.338384	-0.0537024
0.343434	-0.0547344
0.348485	-0.0557663
0.353535	-0.0567983
0.358586	-0.0578303
0.363636	-0.0588622
0.368687	-0.0598942
0.373737	-0.0609262
0.378788	-0.0619581
0.383838	-0.0629901
0.388889	-0.0640221
0.393939	-0.065054
0.39899	-0.066086
0.40404	-0.067118
0.409091	-0.0681499
0.414141	-0.0691819
0.419192	-0.0702139
0.424242	-0.0712458
0.429293	-0.0722778
0.434343	-0.0733097
0.439394	-0.0743417
0.444444	-0.0753737
0.449495	-0.0764056
0.454545	-0.0774376
0.459596	-0.0784696
0.464646	-0.0795015
0.469697	-0.0805335
0.474747	-0.0815655
0.479798	-0.0825974
0.484848	-0.0836294
0.489899	-0.0846614
0.494949	-0.0856933
0.5	-0.0867253
